# Supplementary material for: Metabolomic profiling of preterm birth in pregnant women living with HIV
Source: Metabolomics. 2023 Oct 25;19(11):91. doi: 10.1007/s11306-023-02055-1 (PMC10600291; doi:10.1007/s11306-023-02055-1)
Supplement: Supplementary file 3 — Supplementary file3 Supplementary Table 1. Demographics of the mother-infant dyads used for analysis of maternal DBS samples. P-values are derived from χ2 and one-way ANOVA tests for categorical and continuous variables, respectively. Supplementary Table 2. PERMANOVA results for maternal plasma, maternal DBS, and infant DBS metabolite profiles. Supplementary Table 3. Linear regression analysis for maternal plasma metabolites stratified by treatment group. Supplementary Table 4. Linear regression analysis for maternal plasma metabolites averaged across treatment groups. Supplementary Table 5. Linear regression analysis for maternal DBS metabolites stratified by treatment group. Supplementary Table 6. Linear regression analysis for maternal DBS metabolites averaged across treatment groups. Supplementary Table 7. Elastic net regression analysis for maternal plasma and DBS profiles. Supplementary Table 8. Features selected in random forests models of preterm birth using data from both maternal plasma and DBS profiles. Supplementary Table 9. Features selected in random forests models of preterm birth from maternal plasma profiles. Supplementary Table 10. Features selected in random forests models of preterm birth from maternal DBS profiles. Supplementary Table 11. Linear regression analysis for infant DBS metabolites stratified by treatment group. Supplementary Table 12. Linear regression analysis for infant DBS metabolites averaged across treatment groups. Supplementary Table 13. Features selected in random forests models of preterm birth from infant DBS profiles. (XLSX 1298 KB) [file 11306_2023_2055_MOESM3_ESM.xlsx]

## Sheet: S1-Maternal characteristics DBS
	Untreated - Term	Untreated - Preterm	ZDV - Term	ZDV - Preterm	PI-ART - Term	PI-ART - Preterm	p
n	11	11	10	13	15	16
Gender = Male (%)	3 (27.3)	4 (36.4)	6 (60.0)	4 (30.8)	10 (66.7)	8 (50.0)	0.248
Birthweight (mean (SD), g)	2926 (372)	2569 (468)	2936 (440)	2636 (600)	2839 (617)	2416 (458)	0.059
Weight at 1 week (mean (SD), g)	3334 (512)	2790 (309)	3136 (487)	2976 (563)	3137 (616)	2587 (663)	0.016
Gestational age at start of therapy (mean (SD), weeks)	31.8 (1.8)	29.6 (2.8)	22.8 (4.3)	22.1 (4.1)	24.1 (2.5)	25.2 (3.0)	<0.001
Country (%)							0.161
India	1 ( 9.1)	0 ( 0.0)	0 ( 0.0)	0 ( 0.0)	1 ( 6.7)	2 (12.5)
Malawi	4 (36.4)	3 (27.3)	7 (70.0)	8 (61.5)	0 ( 0.0)	4 (25.0)
South Africa	6 (54.5)	6 (54.5)	2 (20.0)	4 (30.8)	10 (66.7)	8 (50.0)
Uganda	0 ( 0.0)	2 (18.2)	1 (10.0)	1 ( 7.7)	3 (20.0)	1 ( 6.2)
Zambia	0 ( 0.0)	0 ( 0.0)	0 ( 0.0)	0 ( 0.0)	1 ( 6.7)	1 ( 6.2)
Gestational age at sample collection (mean (SD), weeks)	31.8 (1.8)	29.6 (2.8)	30.4 (2.5)	30.2 (3.0)	30.6 (1.9)	31.5 (2.2)	0.213
Gestational age at delivery (mean (SD), weeks)	41.2 (4.4)	32.1 (3.2)	39.9 (2.7)	33.0 (2.7)	39.9 (2.1)	33.8 (1.6)	<0.001
Infant age in days (mean (SD))	1.8 (2.8)	3.9 (4.9)	4.5 (4.4)	22.5 (49.7)	1.8 (2.9)	3.1 (3.5)	0.101
Days prior to delivery, plasma (mean (SD))	65.5 (28.4)	17.6 (10.9)	66.8 (20.7)	19.3 (10.2)	65.3 (18.4)	15.8 (9.6)	<0.001
Days prior to delivery, DBS (mean (SD))	65.5 (28.4)	15.0 (7.6)	66.8 (20.7)	19.3 (10.2)	65.3 (18.4)	15.8 (9.6)	<0.001

## Sheet: S2 - PERMANOVA
Maternal multi-omics (plasma+DBS)
	R2	p-value
Preterm birth	0.01962	0.001
Regimen	0.05155	0.001
Country	0.09923	0.001
Gestational age at collection	0.00918	0.03
Sample type	0.00104	1
Maternal plasma
	R2	p-value
Preterm birth	0.02271	0.001
Regimen	0.06181	0.001
Country	0.10885	0.001
Gestational age at collection	0.01108	0.158
Maternal DBS
	R2	p-value
Preterm birth	0.02255	0.002
Regimen	0.0676	0.001
Country	0.15679	0.001
Gestational age at collection	0.01281	0.192
Infant DBS
	R2	p-value
Preterm birth	0.02027	0.033
Regimen	0.05022	0.002
Country	0.16183	0.001
Gestational age at collection	0.0139	0.46
Infant age in days	0.03677	0.001

## Sheet:  S3 - LM maternal plasma strat
metabolite	contrast	MaternalRegimen	estimate	SE	df	t.ratio	p.value	metadata_variable	model	padj	dir	exp_estimate	COMP_ID	PLATFORM
N-acetyl-1-methylhistidine*	Preterm - Term	untreated	1.5871	0.344466	91	4.60744	1.3224e-05	Delivery	LM	0.0297767	up	4.88957	43255	LC/MS Pos Early
urate	Preterm - Term	untreated	1.5267	0.33742	91	4.52463	1.82288e-05	Delivery	LM	0.0297767	up	4.60296	1604	LC/MS Neg
cortisone	Preterm - Term	PI-ART	1.18116	0.267454	91	4.41633	2.76022e-05	Delivery	LM	0.0300588	up	3.25816	1769	LC/MS Neg
estriol 3-sulfate	Preterm - Term	untreated	1.36243	0.329612	91	4.13342	7.93838e-05	Delivery	LM	0.0648367	NS	3.90566	21294	LC/MS Neg
palmitoyl-arachidonoyl-glycerol (16:0/20:4) [1]*	Preterm - Term	PI-ART	1.19351	0.294569	91	4.05171	0.000106882	Delivery	LM	0.0698365	NS	3.29863	54957	LC/MS Pos Late
X - 24546	Preterm - Term	zdv	1.22694	0.314685	91	3.89894	0.000184593	Delivery	LM	0.100511	NS	3.41078	52867	LC/MS Neg
methionine sulfone	Preterm - Term	zdv	1.26038	0.340534	91	3.70119	0.000367284	Delivery	LM	0.171417	NS	3.52678	44878	LC/MS Pos Early
stearoyl-arachidonoyl-glycerol (18:0/20:4) [1]*	Preterm - Term	untreated	1.23675	0.340495	91	3.6322	0.000464448	Delivery	LM	0.17511	NS	3.44439	57450	LC/MS Pos Late
glutamine conjugate of C6H10O2 (1)*	Preterm - Term	PI-ART	1.08114	0.299877	91	3.60528	0.000508617	Delivery	LM	0.17511	NS	2.94804	63657	LC/MS Neg
palmitoyl-arachidonoyl-glycerol (16:0/20:4) [2]*	Preterm - Term	PI-ART	1.06865	0.298806	91	3.57639	0.000560422	Delivery	LM	0.17511	NS	2.91143	54958	LC/MS Pos Late
17alpha-hydroxypregnanolone glucuronide	Preterm - Term	PI-ART	0.996512	0.279824	91	3.56121	0.000589598	Delivery	LM	0.17511	NS	2.70882	47403	LC/MS Neg
17alpha-hydroxypregnanolone glucuronide	Preterm - Term	untreated	1.14927	0.326367	91	3.52142	0.000673078	Delivery	LM	0.183245	NS	3.1559	47403	LC/MS Neg
1-myristoyl-2-palmitoyl-GPC (14:0/16:0)	Preterm - Term	PI-ART	1.06123	0.304354	91	3.48682	0.000754626	Delivery	LM	0.183969	NS	2.88991	19258	LC/MS Pos Late
1-palmitoyl-2-arachidonoyl-GPI (16:0/20:4)*	Preterm - Term	PI-ART	1.0245	0.296917	91	3.45045	0.000850336	Delivery	LM	0.183969	NS	2.7857	52467	LC/MS Pos Late
X - 21285	Preterm - Term	zdv	1.05609	0.307556	91	3.43381	0.000897837	Delivery	LM	0.183969	NS	2.87511	46294	LC/MS Neg
X - 24951	Preterm - Term	untreated	-1.19069	0.34834	91	-3.41819	0.00094471	Delivery	LM	0.183969	NS	0.30401	57718	LC/MS Neg
X - 18887	Preterm - Term	PI-ART	1.05788	0.310081	91	3.41162	0.000965093	Delivery	LM	0.183969	NS	2.88025	47301	LC/MS Neg
sphingomyelin (d18:1/14:0, d16:1/16:0)*	Preterm - Term	untreated	1.10528	0.325418	91	3.3965	0.0010136	Delivery	LM	0.183969	NS	3.02008	42463	LC/MS Pos Late
arabitol/xylitol	Preterm - Term	PI-ART	1.00809	0.300114	91	3.35902	0.00114394	Delivery	LM	0.19327	NS	2.74036	48885	LC/MS Polar
oleoyl-arachidonoyl-glycerol (18:1/20:4) [1]*	Preterm - Term	PI-ART	0.917004	0.275131	91	3.33298	0.00124362	Delivery	LM	0.19327	NS	2.50178	54960	LC/MS Pos Late
corticosterone	Preterm - Term	PI-ART	1.00838	0.303819	91	3.31902	0.00130032	Delivery	LM	0.19327	NS	2.74116	5983	LC/MS Neg
estriol 3-sulfate	Preterm - Term	zdv	1.05072	0.316603	91	3.31874	0.00130148	Delivery	LM	0.19327	NS	2.85972	21294	LC/MS Neg
N-acetylglutamine	Preterm - Term	untreated	1.13082	0.348876	91	3.24132	0.00166299	Delivery	LM	0.236217	NS	3.09819	33943	LC/MS Polar
sphingosine 1-phosphate	Preterm - Term	zdv	1.0352	0.321524	91	3.21965	0.00177984	Delivery	LM	0.242281	NS	2.81566	34445	LC/MS Pos Late
1-palmitoyl-2-palmitoleoyl-GPC (16:0/16:1)*	Preterm - Term	PI-ART	0.927931	0.289733	91	3.20272	0.0018765	Delivery	LM	0.245221	NS	2.52927	52470	LC/MS Pos Late
N-acetylputrescine	Preterm - Term	PI-ART	0.959714	0.302725	91	3.17025	0.00207562	Delivery	LM	0.251632	NS	2.61095	37496	LC/MS Pos Early
X - 24546	Preterm - Term	untreated	1.03842	0.327616	91	3.16963	0.0020796	Delivery	LM	0.251632	NS	2.82476	52867	LC/MS Neg
X - 25419	Preterm - Term	untreated	-1.12921	0.359748	91	-3.1389	0.00228642	Delivery	LM	0.260611	NS	0.323288	62716	LC/MS Pos Early
ribitol	Preterm - Term	PI-ART	0.966353	0.309232	91	3.12501	0.00238605	Delivery	LM	0.260611	NS	2.62834	15772	LC/MS Polar
X - 24947	Preterm - Term	zdv	0.950952	0.304503	91	3.12296	0.00240107	Delivery	LM	0.260611	NS	2.58817	57714	LC/MS Neg
X - 21319	Preterm - Term	untreated	-1.1464	0.368315	91	-3.11257	0.0024787	Delivery	LM	0.260611	NS	0.317777	46363	LC/MS Neg
hippurate	Preterm - Term	zdv	-1.05708	0.340672	91	-3.10294	0.00255266	Delivery	LM	0.260611	NS	0.347468	15753	LC/MS Neg
2,6-dihydroxybenzoic acid	Preterm - Term	PI-ART	0.902241	0.293184	91	3.07739	0.00275906	Delivery	LM	0.273147	NS	2.46512	63042	LC/MS Neg
X - 12524	Preterm - Term	PI-ART	0.855446	0.279764	91	3.05774	0.00292824	Delivery	LM	0.279615	NS	2.35242	46621	LC/MS Neg
sphingomyelin (d17:1/14:0, d16:1/15:0)*	Preterm - Term	untreated	1.06431	0.348931	91	3.05021	0.00299557	Delivery	LM	0.279615	NS	2.89884	62152	LC/MS Pos Late
sphingomyelin (d18:1/14:0, d16:1/16:0)*	Preterm - Term	PI-ART	0.840856	0.27901	91	3.01371	0.00334287	Delivery	LM	0.303366	NS	2.31835	42463	LC/MS Pos Late
cholesterol	Preterm - Term	untreated	1.05	0.350223	91	2.99809	0.00350248	Delivery	LM	0.309259	NS	2.85766	63	LC/MS Pos Late
3-methoxytyramine sulfate	Preterm - Term	untreated	1.0654	0.35814	91	2.97481	0.0037537	Delivery	LM	0.32272	NS	2.90199	44618	LC/MS Neg
ribonate	Preterm - Term	PI-ART	0.903882	0.306466	91	2.94937	0.00404706	Delivery	LM	0.323505	NS	2.46917	27731	LC/MS Polar
dopamine 3-O-sulfate	Preterm - Term	untreated	1.05174	0.358372	91	2.93479	0.00422465	Delivery	LM	0.323505	NS	2.86264	48407	LC/MS Neg
X - 12410	Preterm - Term	untreated	0.9734	0.332121	91	2.93086	0.00427364	Delivery	LM	0.323505	NS	2.64693	47921	LC/MS Neg
4-cholesten-3-one	Preterm - Term	PI-ART	0.913538	0.31366	91	2.91251	0.00450984	Delivery	LM	0.323505	NS	2.49313	38125	LC/MS Pos Late
androstenediol (3beta,17beta) disulfate (2)	Preterm - Term	zdv	0.950077	0.327355	91	2.90228	0.00464661	Delivery	LM	0.323505	NS	2.58591	37203	LC/MS Neg
glutamate, gamma-methyl ester	Preterm - Term	zdv	0.973552	0.336867	91	2.89001	0.00481571	Delivery	LM	0.323505	NS	2.64733	33487	LC/MS Pos Early
adipoylcarnitine (C6-DC)	Preterm - Term	zdv	0.986291	0.341288	91	2.88991	0.00481716	Delivery	LM	0.323505	NS	2.68127	52988	LC/MS Pos Early
succinate	Preterm - Term	untreated	1.06264	0.368154	91	2.88639	0.00486672	Delivery	LM	0.323505	NS	2.89399	1437	LC/MS Polar
alpha-ketoglutaramate*	Preterm - Term	untreated	1.06295	0.368886	91	2.88151	0.00493622	Delivery	LM	0.323505	NS	2.8949	62101	LC/MS Polar
pregnanolone/allopregnanolone sulfate	Preterm - Term	PI-ART	0.89338	0.31024	91	2.87964	0.00496311	Delivery	LM	0.323505	NS	2.44337	48394	LC/MS Neg
3-amino-2-piperidone	Preterm - Term	PI-ART	0.882101	0.307118	91	2.87218	0.0050716	Delivery	LM	0.323505	NS	2.41597	62853	LC/MS Pos Early
dopamine 4-sulfate	Preterm - Term	PI-ART	-0.881251	0.308237	91	-2.859	0.00526873	Delivery	LM	0.323505	NS	0.414264	48406	LC/MS Neg
X - 12847	Preterm - Term	zdv	1.0003	0.350246	91	2.85599	0.00531479	Delivery	LM	0.323505	NS	2.71909	46364	LC/MS Neg
3-hydroxy-3-methylglutarate	Preterm - Term	untreated	1.01635	0.356556	91	2.85045	0.0054003	Delivery	LM	0.323505	NS	2.76308	531	LC/MS Polar
sphingomyelin (d17:2/16:0, d18:2/15:0)*	Preterm - Term	untreated	0.92999	0.327232	91	2.84199	0.00553351	Delivery	LM	0.323505	NS	2.53448	57483	LC/MS Pos Late
N-acetylalanine	Preterm - Term	PI-ART	0.890091	0.31379	91	2.83658	0.00562022	Delivery	LM	0.323505	NS	2.43535	1585	LC/MS Polar
3-hydroxy-2-ethylpropionate	Preterm - Term	zdv	0.984299	0.348024	91	2.82825	0.0057563	Delivery	LM	0.323505	NS	2.67594	32397	LC/MS Polar
12-HETE	Preterm - Term	PI-ART	0.879438	0.311343	91	2.82466	0.00581576	Delivery	LM	0.323505	NS	2.40955	37536	LC/MS Neg
linoleamide (18:2n6)	Preterm - Term	PI-ART	0.901412	0.320269	91	2.81455	0.00598659	Delivery	LM	0.323505	NS	2.46308	32455	LC/MS Pos Late
glycosyl ceramide (d18:1/20:0, d16:1/22:0)*	Preterm - Term	untreated	0.974145	0.347396	91	2.80414	0.00616714	Delivery	LM	0.323505	NS	2.6489	57595	LC/MS Pos Late
hexadecasphingosine (d16:1)*	Preterm - Term	PI-ART	0.890826	0.317687	91	2.8041	0.00616785	Delivery	LM	0.323505	NS	2.43714	57428	LC/MS Pos Late
sphingomyelin (d17:1/16:0, d18:1/15:0, d16:1/17:0)*	Preterm - Term	untreated	1.01266	0.361221	91	2.80343	0.00617954	Delivery	LM	0.323505	NS	2.75291	52433	LC/MS Pos Late
1-myristoyl-2-arachidonoyl-GPC (14:0/20:4)*	Preterm - Term	PI-ART	0.81377	0.290349	91	2.80273	0.00619192	Delivery	LM	0.323505	NS	2.2564	53195	LC/MS Pos Late
3-hydroxy-3-methylglutarate	Preterm - Term	PI-ART	0.856135	0.305708	91	2.8005	0.00623141	Delivery	LM	0.323505	NS	2.35404	531	LC/MS Polar
2-hydroxy-4-(methylthio)butanoic acid	Preterm - Term	PI-ART	0.835311	0.298624	91	2.7972	0.00629029	Delivery	LM	0.323505	NS	2.30553	63739	LC/MS Polar
X - 12410	Preterm - Term	PI-ART	-0.795775	0.284757	91	-2.79457	0.00633741	Delivery	LM	0.323505	NS	0.451232	47921	LC/MS Neg
1-carboxyethylleucine	Preterm - Term	PI-ART	0.866961	0.312935	91	2.77042	0.00678672	Delivery	LM	0.332973	NS	2.37967	62559	LC/MS Neg
X - 21364	Preterm - Term	zdv	0.954061	0.344538	91	2.7691	0.00681203	Delivery	LM	0.332973	NS	2.59623	46409	LC/MS Neg
1-palmitoyl-2-palmitoleoyl-GPC (16:0/16:1)*	Preterm - Term	untreated	0.93499	0.337924	91	2.76687	0.00685517	Delivery	LM	0.332973	NS	2.54719	52470	LC/MS Pos Late
nicotinamide riboside	Preterm - Term	PI-ART	0.844417	0.306176	91	2.75794	0.00703003	Delivery	LM	0.332973	NS	2.32662	33013	LC/MS Pos Early
prolylhydroxyproline	Preterm - Term	PI-ART	0.868955	0.315088	91	2.75782	0.00703249	Delivery	LM	0.332973	NS	2.38442	35127	LC/MS Pos Early
1-stearoyl-2-oleoyl-GPI (18:0/18:1)*	Preterm - Term	zdv	0.923331	0.336629	91	2.74288	0.00733446	Delivery	LM	0.34231	NS	2.51766	52726	LC/MS Pos Late
X - 11478	Preterm - Term	untreated	-1.0237	0.375523	91	-2.72606	0.00768849	Delivery	LM	0.34379	NS	0.359264	46602	LC/MS Neg
ceramide (d18:1/14:0, d16:1/16:0)*	Preterm - Term	PI-ART	0.750963	0.275799	91	2.72286	0.00775746	Delivery	LM	0.34379	NS	2.11904	57432	LC/MS Pos Late
androstenediol (3beta,17beta) disulfate (2)	Preterm - Term	untreated	0.926239	0.340806	91	2.71779	0.00786823	Delivery	LM	0.34379	NS	2.52499	37203	LC/MS Neg
17alpha-hydroxypregnanolone glucuronide	Preterm - Term	zdv	0.851104	0.313485	91	2.71497	0.00793022	Delivery	LM	0.34379	NS	2.34223	47403	LC/MS Neg
X - 12104	Preterm - Term	untreated	0.983537	0.362528	91	2.713	0.00797403	Delivery	LM	0.34379	NS	2.6739	52597	LC/MS Neg
sphingadienine	Preterm - Term	PI-ART	0.840342	0.31055	91	2.70598	0.00813148	Delivery	LM	0.34379	NS	2.31716	57426	LC/MS Pos Late
palmitamide (16:0)	Preterm - Term	PI-ART	0.863225	0.319116	91	2.70505	0.00815247	Delivery	LM	0.34379	NS	2.37079	42095	LC/MS Neg
myristoyl dihydrosphingomyelin (d18:0/14:0)*	Preterm - Term	untreated	0.974635	0.360628	91	2.70261	0.00820803	Delivery	LM	0.34379	NS	2.6502	57365	LC/MS Pos Late
myristoyl dihydrosphingomyelin (d18:0/14:0)*	Preterm - Term	PI-ART	0.834162	0.309199	91	2.69782	0.00831807	Delivery	LM	0.343989	NS	2.30288	57365	LC/MS Pos Late
ethylmalonate	Preterm - Term	PI-ART	0.854946	0.317596	91	2.69193	0.00845508	Delivery	LM	0.345285	NS	2.35125	15765	LC/MS Polar
N-acetylphenylalanine	Preterm - Term	untreated	0.972904	0.363247	91	2.67835	0.00877889	Delivery	LM	0.354082	NS	2.64562	33950	LC/MS Neg
X - 14939	Preterm - Term	untreated	-0.992545	0.372212	91	-2.66661	0.0090679	Delivery	LM	0.354182	NS	0.370632	46657	LC/MS Neg
1-(1-enyl-palmitoyl)-2-oleoyl-GPE (P-16:0/18:1)*	Preterm - Term	zdv	0.950812	0.358225	91	2.65423	0.00938218	Delivery	LM	0.354182	NS	2.58781	52477	LC/MS Pos Late
malate	Preterm - Term	untreated	0.952493	0.35907	91	2.65267	0.00942247	Delivery	LM	0.354182	NS	2.59216	1303	LC/MS Neg
oleamide	Preterm - Term	PI-ART	0.845191	0.318972	91	2.64973	0.00949867	Delivery	LM	0.354182	NS	2.32842	32458	LC/MS Neg
5,6-dihydrouridine	Preterm - Term	zdv	0.926957	0.350199	91	2.64694	0.00957168	Delivery	LM	0.354182	NS	2.52681	61833	LC/MS Neg
1-palmitoyl-2-linoleoyl-GPI (16:0/18:2)	Preterm - Term	PI-ART	0.816818	0.309308	91	2.64079	0.00973438	Delivery	LM	0.354182	NS	2.26329	52450	LC/MS Pos Late
1-palmitoyl-2-oleoyl-GPI (16:0/18:1)*	Preterm - Term	PI-ART	0.77392	0.293318	91	2.63851	0.00979538	Delivery	LM	0.354182	NS	2.16825	52669	LC/MS Pos Late
orotidine	Preterm - Term	zdv	0.922809	0.350042	91	2.63628	0.00985509	Delivery	LM	0.354182	NS	2.51635	35172	LC/MS Polar
palmitoloelycholine	Preterm - Term	PI-ART	0.812919	0.308815	91	2.63238	0.00996064	Delivery	LM	0.354182	NS	2.25448	53257	LC/MS Pos Late
5alpha-pregnan-3beta-ol,20-one sulfate	Preterm - Term	PI-ART	0.657604	0.24984	91	2.6321	0.00996842	Delivery	LM	0.354182	NS	1.93016	37480	LC/MS Neg
C-glycosyltryptophan	Preterm - Term	PI-ART	0.799975	0.304044	91	2.63111	0.0099953	Delivery	LM	0.354182	NS	2.22548	48782	LC/MS Pos Early
N-acetylvaline	Preterm - Term	PI-ART	0.844265	0.322164	91	2.6206	0.0102858	Delivery	LM	0.354182	NS	2.32627	1591	LC/MS Neg
X - 22162	Preterm - Term	PI-ART	0.823031	0.314427	91	2.61756	0.0103714	Delivery	LM	0.354182	NS	2.27739	47417	LC/MS Pos Early
1-methylurate	Preterm - Term	PI-ART	0.808679	0.309453	91	2.61325	0.0104936	Delivery	LM	0.354182	NS	2.24494	34395	LC/MS Neg
sphingomyelin (d18:1/21:0, d17:1/22:0, d16:1/23:0)*	Preterm - Term	untreated	0.931688	0.356533	91	2.61319	0.0104954	Delivery	LM	0.354182	NS	2.53879	52495	LC/MS Pos Late
estriol-3-glucuronide	Preterm - Term	untreated	0.91102	0.348786	91	2.61198	0.0105301	Delivery	LM	0.354182	NS	2.48686	47108	LC/MS Neg
4-hydroxyhippurate	Preterm - Term	untreated	0.9577	0.367119	91	2.60869	0.0106244	Delivery	LM	0.354182	NS	2.6057	35527	LC/MS Neg
1-stearoyl-2-oleoyl-GPC (18:0/18:1)	Preterm - Term	untreated	0.841129	0.323183	91	2.60264	0.0108002	Delivery	LM	0.356407	NS	2.31898	52438	LC/MS Pos Late
N2,N2-dimethylguanosine	Preterm - Term	PI-ART	0.800896	0.309702	91	2.58603	0.0112966	Delivery	LM	0.358629	NS	2.22754	35137	LC/MS Pos Early
N6-carbamoylthreonyladenosine	Preterm - Term	zdv	0.893427	0.345879	91	2.58306	0.0113872	Delivery	LM	0.358629	NS	2.44349	35157	LC/MS Neg
sphingosine 1-phosphate	Preterm - Term	PI-ART	0.739071	0.287	91	2.57516	0.0116321	Delivery	LM	0.358629	NS	2.09399	34445	LC/MS Pos Late
21-hydroxypregnenolone monosulfate (2)	Preterm - Term	zdv	0.859733	0.334491	91	2.57027	0.0117861	Delivery	LM	0.358629	NS	2.36253	37175	LC/MS Neg
malonate	Preterm - Term	untreated	0.962464	0.374642	91	2.56902	0.0118257	Delivery	LM	0.358629	NS	2.61814	15872	LC/MS Polar
andro steroid monosulfate C19H28O6S (1)*	Preterm - Term	untreated	0.830692	0.323981	91	2.56401	0.0119858	Delivery	LM	0.358629	NS	2.29491	32827	LC/MS Neg
indoleacetylglutamine	Preterm - Term	untreated	0.953305	0.372257	91	2.56088	0.012087	Delivery	LM	0.358629	NS	2.59427	42087	LC/MS Neg
pantothenate (Vitamin B5)	Preterm - Term	untreated	0.867717	0.339079	91	2.55904	0.0121466	Delivery	LM	0.358629	NS	2.38147	1508	LC/MS Neg
vanillactate	Preterm - Term	untreated	0.901496	0.353279	91	2.55179	0.0123845	Delivery	LM	0.358629	NS	2.46328	54910	LC/MS Neg
X - 25422	Preterm - Term	zdv	0.870721	0.341417	91	2.55032	0.0124336	Delivery	LM	0.358629	NS	2.38863	62719	LC/MS Pos Early
X - 24728	Preterm - Term	PI-ART	0.793491	0.311326	91	2.54875	0.0124857	Delivery	LM	0.358629	NS	2.2111	53157	LC/MS Pos Early
malate	Preterm - Term	PI-ART	0.784561	0.307863	91	2.54841	0.0124971	Delivery	LM	0.358629	NS	2.19145	1303	LC/MS Neg
X - 24947	Preterm - Term	untreated	0.807412	0.317016	91	2.54691	0.0125471	Delivery	LM	0.358629	NS	2.2421	57714	LC/MS Neg
2-naphthol sulfate	Preterm - Term	zdv	0.888375	0.348888	91	2.5463	0.0125677	Delivery	LM	0.358629	NS	2.43118	62520	LC/MS Neg
N6-methyladenosine	Preterm - Term	untreated	0.957758	0.376275	91	2.54537	0.0125991	Delivery	LM	0.358629	NS	2.60585	37114	LC/MS Pos Early
1-stearoyl-GPG (18:0)	Preterm - Term	PI-ART	0.735379	0.289117	91	2.54353	0.012661	Delivery	LM	0.358629	NS	2.08627	34437	LC/MS Neg
1-palmitoyl-2-oleoyl-GPC (16:0/18:1)	Preterm - Term	PI-ART	0.761599	0.299679	91	2.54138	0.0127337	Delivery	LM	0.358629	NS	2.1417	52461	LC/MS Pos Late
5alpha-pregnan-3beta,20alpha-diol monosulfate (2)	Preterm - Term	PI-ART	0.678117	0.267604	91	2.53403	0.0129857	Delivery	LM	0.358705	NS	1.97016	37200	LC/MS Neg
urate	Preterm - Term	zdv	0.82063	0.324102	91	2.53201	0.0130555	Delivery	LM	0.358705	NS	2.27193	1604	LC/MS Neg
X - 11308	Preterm - Term	untreated	-0.946576	0.374565	91	-2.52713	0.0132259	Delivery	LM	0.358705	NS	0.388067	46390	LC/MS Neg
nisinate (24:6n3)	Preterm - Term	PI-ART	0.782897	0.310028	91	2.52525	0.0132924	Delivery	LM	0.358705	NS	2.1878	57810	LC/MS Neg
16a-hydroxy DHEA 3-sulfate	Preterm - Term	untreated	0.843277	0.334679	91	2.51966	0.0134909	Delivery	LM	0.358705	NS	2.32397	38168	LC/MS Neg
beta-citrylglutamate	Preterm - Term	zdv	0.902881	0.359588	91	2.51088	0.0138082	Delivery	LM	0.358705	NS	2.4667	54923	LC/MS Neg
X - 18921	Preterm - Term	untreated	-0.954012	0.379976	91	-2.51071	0.0138143	Delivery	LM	0.358705	NS	0.385193	47671	LC/MS Neg
X - 12740	Preterm - Term	zdv	-0.887959	0.353995	91	-2.5084	0.0138992	Delivery	LM	0.358705	NS	0.411495	46627	LC/MS Neg
1-stearoyl-2-oleoyl-GPC (18:0/18:1)	Preterm - Term	PI-ART	0.693512	0.277094	91	2.5028	0.014106	Delivery	LM	0.358705	NS	2.00073	52438	LC/MS Pos Late
pregnanediol-3-glucuronide	Preterm - Term	PI-ART	0.697263	0.278994	91	2.4992	0.0142406	Delivery	LM	0.358705	NS	2.00825	40708	LC/MS Neg
pantothenate (Vitamin B5)	Preterm - Term	zdv	0.813954	0.325696	91	2.49912	0.0142435	Delivery	LM	0.358705	NS	2.25681	1508	LC/MS Neg
glutamine conjugate of C6H10O2 (1)*	Preterm - Term	untreated	0.872731	0.349756	91	2.49526	0.0143894	Delivery	LM	0.358705	NS	2.39344	63657	LC/MS Neg
cholesterol	Preterm - Term	PI-ART	0.748132	0.300278	91	2.49146	0.0145338	Delivery	LM	0.358705	NS	2.11305	63	LC/MS Pos Late
S-methylcysteine sulfoxide	Preterm - Term	PI-ART	-0.802302	0.322192	91	-2.49013	0.0145847	Delivery	LM	0.358705	NS	0.448296	43378	LC/MS Pos Early
palmitoyl-oleoyl-glycerol (16:0/18:1) [1]*	Preterm - Term	untreated	0.876219	0.352046	91	2.48893	0.014631	Delivery	LM	0.358705	NS	2.4018	54943	LC/MS Pos Late
cortisone	Preterm - Term	untreated	0.77618	0.311939	91	2.48824	0.0146574	Delivery	LM	0.358705	NS	2.17315	1769	LC/MS Neg
X - 21410	Preterm - Term	zdv	0.838446	0.337546	91	2.48394	0.014824	Delivery	LM	0.358705	NS	2.31277	46455	LC/MS Neg
X - 24545	Preterm - Term	untreated	0.735151	0.296351	91	2.48068	0.0149515	Delivery	LM	0.358705	NS	2.0858	52866	LC/MS Neg
ascorbic acid 2-sulfate	Preterm - Term	untreated	0.883611	0.356375	91	2.47944	0.0150002	Delivery	LM	0.358705	NS	2.41962	63590	LC/MS Polar
isoursodeoxycholate	Preterm - Term	zdv	-0.808474	0.326145	91	-2.47888	0.0150224	Delivery	LM	0.358705	NS	0.445538	57577	LC/MS Neg
pregnanediol-3-glucuronide	Preterm - Term	untreated	0.805115	0.325399	91	2.47424	0.015206	Delivery	LM	0.358705	NS	2.23695	40708	LC/MS Neg
(S)-a-amino-omega-caprolactam	Preterm - Term	untreated	0.883302	0.357191	91	2.47291	0.0152588	Delivery	LM	0.358705	NS	2.41887	63339	LC/MS Pos Early
C-glycosyltryptophan	Preterm - Term	untreated	0.873896	0.354616	91	2.46435	0.0156045	Delivery	LM	0.358705	NS	2.39623	48782	LC/MS Pos Early
X - 12851	Preterm - Term	zdv	-0.876488	0.35597	91	-2.46225	0.0156899	Delivery	LM	0.358705	NS	0.416242	46639	LC/MS Neg
2,3-dihydroxy-5-methylthio-4-pentenoate (DMTPA)*	Preterm - Term	PI-ART	0.766202	0.311194	91	2.46214	0.0156947	Delivery	LM	0.358705	NS	2.15158	62805	LC/MS Neg
1-myristoyl-2-arachidonoyl-GPC (14:0/20:4)*	Preterm - Term	untreated	0.833741	0.338643	91	2.46201	0.0157	Delivery	LM	0.358705	NS	2.30191	53195	LC/MS Pos Late
X - 25343	Preterm - Term	untreated	0.904128	0.367464	91	2.46046	0.0157637	Delivery	LM	0.358705	NS	2.46978	62636	LC/MS Pos Early
choline	Preterm - Term	PI-ART	0.736537	0.300266	91	2.45295	0.0160751	Delivery	LM	0.358705	NS	2.08869	15506	LC/MS Pos Early
X - 24812	Preterm - Term	zdv	0.890299	0.36371	91	2.44782	0.0162909	Delivery	LM	0.358705	NS	2.43586	54840	LC/MS Pos Early
7-methylguanine	Preterm - Term	PI-ART	0.772765	0.31618	91	2.44407	0.0164506	Delivery	LM	0.358705	NS	2.16575	35114	LC/MS Pos Early
lactose	Preterm - Term	PI-ART	0.778358	0.318509	91	2.44375	0.0164641	Delivery	LM	0.358705	NS	2.17789	567	LC/MS Polar
cortisol	Preterm - Term	PI-ART	0.661538	0.270862	91	2.44234	0.0165246	Delivery	LM	0.358705	NS	1.93777	1712	LC/MS Neg
3-(3-amino-3-carboxypropyl)uridine*	Preterm - Term	PI-ART	0.773608	0.316808	91	2.44188	0.0165441	Delivery	LM	0.358705	NS	2.16757	62924	LC/MS Neg
cystathionine	Preterm - Term	PI-ART	0.785236	0.32167	91	2.44112	0.0165768	Delivery	LM	0.358705	NS	2.19292	15705	LC/MS Pos Early
andro steroid monosulfate C19H28O6S (1)*	Preterm - Term	zdv	0.75882	0.311194	91	2.43842	0.0166937	Delivery	LM	0.358705	NS	2.13575	32827	LC/MS Neg
glycerol 3-phosphate	Preterm - Term	zdv	-0.837178	0.344018	91	-2.43353	0.0169063	Delivery	LM	0.358705	NS	0.43293	43847	LC/MS Pos Early
X - 11407	Preterm - Term	PI-ART	0.76499	0.314499	91	2.43241	0.0169553	Delivery	LM	0.358705	NS	2.14897	46596	LC/MS Neg
diacylglycerol (16:1/18:2 [2], 16:0/18:3 [1])*	Preterm - Term	PI-ART	0.6831	0.280901	91	2.43182	0.0169814	Delivery	LM	0.358705	NS	1.98001	54966	LC/MS Pos Late
adipate	Preterm - Term	PI-ART	0.781095	0.321496	91	2.42956	0.0170808	Delivery	LM	0.358705	NS	2.18386	21134	LC/MS Polar
1-methyladenosine	Preterm - Term	PI-ART	0.760669	0.313533	91	2.42612	0.0172334	Delivery	LM	0.358705	NS	2.13971	15650	LC/MS Pos Early
palmitoleoyl-linoleoyl-glycerol (16:1/18:2) [1]*	Preterm - Term	PI-ART	0.656934	0.270787	91	2.42602	0.017238	Delivery	LM	0.358705	NS	1.92887	54967	LC/MS Pos Late
N-acetyltaurine	Preterm - Term	untreated	0.880423	0.363612	91	2.42132	0.0174483	Delivery	LM	0.359177	NS	2.41192	48187	LC/MS Neg
1-palmitoyl-2-stearoyl-GPC (16:0/18:0)	Preterm - Term	untreated	0.85397	0.352903	91	2.41984	0.0175152	Delivery	LM	0.359177	NS	2.34895	52616	LC/MS Pos Late
cytidine	Preterm - Term	zdv	0.865167	0.358078	91	2.41614	0.0176828	Delivery	LM	0.359177	NS	2.3754	514	LC/MS Pos Early
dopamine 4-sulfate	Preterm - Term	untreated	0.868015	0.359506	91	2.41446	0.0177595	Delivery	LM	0.359177	NS	2.38218	48406	LC/MS Neg
palmitoyl-sphingosine-phosphoethanolamine (d18:1/16:0)	Preterm - Term	zdv	0.849893	0.352163	91	2.41335	0.0178104	Delivery	LM	0.359177	NS	2.3394	62984	LC/MS Pos Late
androstenediol (3beta,17beta) disulfate (1)	Preterm - Term	zdv	0.842839	0.35035	91	2.40571	0.018164	Delivery	LM	0.362152	NS	2.32295	37202	LC/MS Neg
1-(1-enyl-stearoyl)-2-oleoyl-GPE (P-18:0/18:1)	Preterm - Term	zdv	0.834791	0.347052	91	2.40537	0.0181797	Delivery	LM	0.362152	NS	2.30433	52614	LC/MS Pos Late
16a-hydroxy DHEA 3-sulfate	Preterm - Term	zdv	0.769785	0.32147	91	2.39458	0.01869	Delivery	LM	0.370061	NS	2.1593	38168	LC/MS Neg
N-acetylthreonine	Preterm - Term	PI-ART	0.746559	0.312806	91	2.38665	0.019073	Delivery	LM	0.371795	NS	2.10973	33939	LC/MS Neg
X - 12112	Preterm - Term	PI-ART	0.737279	0.309152	91	2.38484	0.0191613	Delivery	LM	0.371795	NS	2.09024	47690	LC/MS Pos Early
4-hydroxycoumarin	Preterm - Term	zdv	-0.845652	0.354638	91	-2.38455	0.0191755	Delivery	LM	0.371795	NS	0.429277	37445	LC/MS Neg
1-palmitoyl-2-stearoyl-GPE (16:0/18:0)*	Preterm - Term	untreated	0.820623	0.34431	91	2.38338	0.0192327	Delivery	LM	0.371795	NS	2.27191	57388	LC/MS Pos Late
1-palmitoyl-GPG (16:0)*	Preterm - Term	PI-ART	0.67054	0.282218	91	2.37596	0.0196001	Delivery	LM	0.373343	NS	1.95529	45970	LC/MS Neg
4-hydroxyphenylacetylglutamine	Preterm - Term	untreated	0.845845	0.356125	91	2.37514	0.0196415	Delivery	LM	0.373343	NS	2.32995	55017	LC/MS Neg
pseudouridine	Preterm - Term	zdv	0.838762	0.353185	91	2.37485	0.0196557	Delivery	LM	0.373343	NS	2.3135	33442	LC/MS Neg
X - 22520	Preterm - Term	zdv	0.820474	0.346621	91	2.36707	0.0200488	Delivery	LM	0.375802	NS	2.27158	47784	LC/MS Neg
arabitol/xylitol	Preterm - Term	untreated	0.828071	0.350031	91	2.36571	0.0201182	Delivery	LM	0.375802	NS	2.2889	48885	LC/MS Polar
1-myristoyl-2-palmitoyl-GPC (14:0/16:0)	Preterm - Term	untreated	0.839687	0.354976	91	2.36547	0.0201302	Delivery	LM	0.375802	NS	2.31564	19258	LC/MS Pos Late
2-hydroxypalmitate	Preterm - Term	PI-ART	0.700839	0.29725	91	2.35775	0.0205287	Delivery	LM	0.379904	NS	2.01544	35675	LC/MS Neg
1-palmitoyl-2-oleoyl-GPI (16:0/18:1)*	Preterm - Term	untreated	0.806243	0.342105	91	2.35671	0.0205825	Delivery	LM	0.379904	NS	2.23948	52669	LC/MS Pos Late
4-acetylphenyl sulfate	Preterm - Term	untreated	0.861404	0.366738	91	2.34883	0.0209972	Delivery	LM	0.385381	NS	2.36648	44620	LC/MS Neg
1-palmitoyl-2-oleoyl-GPC (16:0/18:1)	Preterm - Term	untreated	0.820063	0.349524	91	2.34623	0.0211358	Delivery	LM	0.385758	NS	2.27064	52461	LC/MS Pos Late
docosapentaenoate (n6 DPA; 22:5n6)	Preterm - Term	PI-ART	0.724785	0.311333	91	2.32801	0.0221283	Delivery	LM	0.401628	NS	2.06429	37478	LC/MS Neg
N1-methylinosine	Preterm - Term	PI-ART	0.723686	0.311256	91	2.32505	0.0222933	Delivery	LM	0.402387	NS	2.06202	48351	LC/MS Pos Early
uridine	Preterm - Term	untreated	0.870434	0.375692	91	2.31688	0.0227546	Delivery	LM	0.405119	NS	2.38795	606	LC/MS Neg
1-palmitoyl-2-gamma-linolenoyl-GPC (16:0/18:3n6)*	Preterm - Term	PI-ART	0.638227	0.275696	91	2.31496	0.0228641	Delivery	LM	0.405119	NS	1.89312	54812	LC/MS Pos Late
acesulfame	Preterm - Term	untreated	0.8347	0.360829	91	2.31328	0.0229606	Delivery	LM	0.405119	NS	2.30412	48569	LC/MS Neg
2,3-dihydroxy-5-methylthio-4-pentenoate (DMTPA)*	Preterm - Term	untreated	0.839245	0.362954	91	2.31226	0.0230192	Delivery	LM	0.405119	NS	2.31462	62805	LC/MS Neg
palmitoyl-oleoyl-glycerol (16:0/18:1) [2]*	Preterm - Term	PI-ART	0.700487	0.303048	91	2.31147	0.0230646	Delivery	LM	0.405119	NS	2.01473	54942	LC/MS Pos Late
dopamine 3-O-sulfate	Preterm - Term	PI-ART	-0.70832	0.307265	91	-2.30524	0.0234264	Delivery	LM	0.40818	NS	0.492471	48407	LC/MS Neg
X - 24337	Preterm - Term	PI-ART	0.737581	0.320952	91	2.2981	0.0238473	Delivery	LM	0.40818	NS	2.09087	52533	LC/MS Neg
palmitoleamide (16:1)*	Preterm - Term	PI-ART	0.742546	0.323354	91	2.29639	0.0239492	Delivery	LM	0.40818	NS	2.10128	62438	LC/MS Neg
guaiacol sulfate	Preterm - Term	PI-ART	0.704663	0.306977	91	2.29549	0.0240028	Delivery	LM	0.40818	NS	2.02316	46111	LC/MS Neg
sphingomyelin (d18:0/20:0, d16:0/22:0)*	Preterm - Term	untreated	0.803473	0.350131	91	2.29478	0.0240454	Delivery	LM	0.40818	NS	2.23328	57476	LC/MS Pos Late
palmitoyl-arachidonoyl-glycerol (16:0/20:4) [1]*	Preterm - Term	untreated	0.788171	0.343564	91	2.2941	0.0240859	Delivery	LM	0.40818	NS	2.19937	54957	LC/MS Pos Late
X - 25810	Preterm - Term	zdv	0.794982	0.346886	91	2.29177	0.0242259	Delivery	LM	0.40818	NS	2.2144	63592	LC/MS Pos Early
N2,N5-diacetylornithine	Preterm - Term	untreated	0.850114	0.3711	91	2.2908	0.0242847	Delivery	LM	0.40818	NS	2.33991	43591	LC/MS Neg
sphingomyelin (d18:1/20:0, d16:1/22:0)*	Preterm - Term	untreated	0.794202	0.34689	91	2.28949	0.0243634	Delivery	LM	0.40818	NS	2.21267	48490	LC/MS Pos Late
sphingomyelin (d18:1/19:0, d19:1/18:0)*	Preterm - Term	untreated	0.773122	0.338916	91	2.28116	0.0248723	Delivery	LM	0.412581	NS	2.16652	57475	LC/MS Pos Late
O-sulfo-L-tyrosine	Preterm - Term	untreated	0.835887	0.367717	91	2.27318	0.0253683	Delivery	LM	0.412581	NS	2.30686	45413	LC/MS Neg
creatinine	Preterm - Term	untreated	0.861237	0.379044	91	2.27213	0.0254345	Delivery	LM	0.412581	NS	2.36609	513	LC/MS Pos Early
1-stearoyl-2-oleoyl-GPE (18:0/18:1)	Preterm - Term	zdv	0.756191	0.332955	91	2.27115	0.0254961	Delivery	LM	0.412581	NS	2.13015	42448	LC/MS Pos Late
X - 12729	Preterm - Term	PI-ART	0.712112	0.313663	91	2.27031	0.0255493	Delivery	LM	0.412581	NS	2.03829	46623	LC/MS Neg
arabonate/xylonate	Preterm - Term	PI-ART	0.711442	0.313429	91	2.26987	0.025577	Delivery	LM	0.412581	NS	2.03693	48255	LC/MS Polar
N-acetyl-isoputreanine	Preterm - Term	PI-ART	0.677167	0.298869	91	2.26577	0.0258372	Delivery	LM	0.412581	NS	1.96829	62309	LC/MS Pos Early
X - 19438	Preterm - Term	untreated	0.811884	0.358754	91	2.26307	0.0260098	Delivery	LM	0.412581	NS	2.25215	46261	LC/MS Neg
3-(4-hydroxyphenyl)lactate (HPLA)	Preterm - Term	PI-ART	0.684026	0.302767	91	2.25925	0.0262558	Delivery	LM	0.412581	NS	1.98184	32197	LC/MS Neg
X - 12524	Preterm - Term	untreated	0.736892	0.326297	91	2.25835	0.0263138	Delivery	LM	0.412581	NS	2.08943	46621	LC/MS Neg
1-(1-enyl-palmitoyl)-2-arachidonoyl-GPE (P-16:0/20:4)*	Preterm - Term	zdv	0.802069	0.355236	91	2.25784	0.0263465	Delivery	LM	0.412581	NS	2.23015	52673	LC/MS Pos Late
sphingomyelin (d18:2/23:1)*	Preterm - Term	untreated	0.856992	0.379636	91	2.25741	0.0263749	Delivery	LM	0.412581	NS	2.35606	57482	LC/MS Pos Late
N-palmitoyl-sphinganine (d18:0/16:0)	Preterm - Term	untreated	0.844079	0.373924	91	2.25735	0.0263784	Delivery	LM	0.412581	NS	2.32584	52604	LC/MS Pos Late
pregnanolone/allopregnanolone sulfate	Preterm - Term	untreated	0.816718	0.361842	91	2.25711	0.0263941	Delivery	LM	0.412581	NS	2.26306	48394	LC/MS Neg
1-stearoyl-2-oleoyl-GPE (18:0/18:1)	Preterm - Term	untreated	0.77909	0.346637	91	2.24757	0.0270201	Delivery	LM	0.420356	NS	2.17949	42448	LC/MS Pos Late
X - 11795	Preterm - Term	zdv	0.769919	0.342878	91	2.24546	0.0271603	Delivery	LM	0.420533	NS	2.15959	33140	LC/MS Pos Early
saccharin	Preterm - Term	PI-ART	-0.71706	0.320579	91	-2.23676	0.0277448	Delivery	LM	0.423171	NS	0.488185	21151	LC/MS Neg
C-glycosyltryptophan	Preterm - Term	zdv	0.761251	0.340619	91	2.2349	0.0278714	Delivery	LM	0.423171	NS	2.14095	48782	LC/MS Pos Early
N-acetylcitrulline	Preterm - Term	untreated	0.840236	0.375963	91	2.23489	0.0278721	Delivery	LM	0.423171	NS	2.31691	48434	LC/MS Neg
cortisol	Preterm - Term	untreated	0.705915	0.315914	91	2.23451	0.0278979	Delivery	LM	0.423171	NS	2.0257	1712	LC/MS Neg
iminodiacetate (IDA)	Preterm - Term	PI-ART	0.683166	0.305962	91	2.23285	0.0280117	Delivery	LM	0.423171	NS	1.98014	21025	LC/MS Pos Early
N-acetylserine	Preterm - Term	PI-ART	0.7164	0.321792	91	2.22628	0.028464	Delivery	LM	0.423171	NS	2.04705	37076	LC/MS Polar
carnitine	Preterm - Term	PI-ART	-0.678877	0.305149	91	-2.22474	0.0285714	Delivery	LM	0.423171	NS	0.507186	15500	LC/MS Pos Early
phenylacetylglutamate	Preterm - Term	PI-ART	0.69555	0.313005	91	2.22217	0.0287505	Delivery	LM	0.423171	NS	2.00481	52925	LC/MS Neg
S-adenosylhomocysteine (SAH)	Preterm - Term	zdv	0.779557	0.350927	91	2.22142	0.0288029	Delivery	LM	0.423171	NS	2.18051	42382	LC/MS Neg
N-acetylphenylalanine	Preterm - Term	PI-ART	0.691762	0.311445	91	2.22114	0.0288229	Delivery	LM	0.423171	NS	1.99723	33950	LC/MS Neg
isoeugenol sulfate	Preterm - Term	PI-ART	-0.714754	0.322065	91	-2.21929	0.0289531	Delivery	LM	0.423171	NS	0.489313	48997	LC/MS Neg
1-methyladenosine	Preterm - Term	zdv	0.779453	0.351249	91	2.21909	0.0289671	Delivery	LM	0.423171	NS	2.18028	15650	LC/MS Pos Early
N-acetylglycine	Preterm - Term	zdv	0.795398	0.358635	91	2.21785	0.0290547	Delivery	LM	0.423171	NS	2.21532	27710	LC/MS Pos Early
2-isopropylmalate	Preterm - Term	PI-ART	-0.71557	0.322826	91	-2.21658	0.029144	Delivery	LM	0.423171	NS	0.488913	15667	LC/MS Polar
sphingomyelin (d18:0/20:0, d16:0/22:0)*	Preterm - Term	PI-ART	0.66238	0.300199	91	2.20647	0.0298682	Delivery	LM	0.424183	NS	1.9394	57476	LC/MS Pos Late
1,2-dipalmitoyl-GPE (16:0/16:0)*	Preterm - Term	untreated	0.820906	0.372057	91	2.2064	0.0298731	Delivery	LM	0.424183	NS	2.27256	57341	LC/MS Pos Late
14-HDoHE/17-HDoHE	Preterm - Term	untreated	0.82669	0.375068	91	2.20411	0.0300395	Delivery	LM	0.424183	NS	2.28574	53034	LC/MS Neg
X - 23890	Preterm - Term	zdv	-0.798074	0.362186	91	-2.20349	0.0300843	Delivery	LM	0.424183	NS	0.450195	49792	LC/MS Neg
sphingomyelin (d18:2/23:0, d18:1/23:1, d17:1/24:1)*	Preterm - Term	untreated	0.826533	0.375127	91	2.20334	0.0300953	Delivery	LM	0.424183	NS	2.28538	52435	LC/MS Pos Late
N4-acetylcytidine	Preterm - Term	zdv	0.792674	0.359908	91	2.20244	0.0301613	Delivery	LM	0.424183	NS	2.2093	35130	LC/MS Pos Early
2-hydroxy-4-(methylthio)butanoic acid	Preterm - Term	zdv	0.735886	0.334547	91	2.19965	0.0303654	Delivery	LM	0.424183	NS	2.08733	63739	LC/MS Polar
N2,N2-dimethylguanosine	Preterm - Term	untreated	0.794157	0.361214	91	2.19858	0.0304439	Delivery	LM	0.424183	NS	2.21258	35137	LC/MS Pos Early
21-hydroxypregnenolone disulfate	Preterm - Term	zdv	0.748691	0.340784	91	2.19696	0.030563	Delivery	LM	0.424183	NS	2.11423	46115	LC/MS Neg
(S)-a-amino-omega-caprolactam	Preterm - Term	PI-ART	0.672664	0.306252	91	2.19644	0.0306019	Delivery	LM	0.424183	NS	1.95945	63339	LC/MS Pos Early
behenoyl sphingomyelin (d18:1/22:0)*	Preterm - Term	PI-ART	0.68931	0.314229	91	2.19365	0.0308084	Delivery	LM	0.424183	NS	1.99234	48492	LC/MS Pos Late
N-formylmethionine	Preterm - Term	PI-ART	0.700758	0.319467	91	2.19352	0.0308183	Delivery	LM	0.424183	NS	2.01528	2829	LC/MS Neg
1-carboxyethylphenylalanine	Preterm - Term	untreated	0.812042	0.370536	91	2.19153	0.0309665	Delivery	LM	0.424183	NS	2.2525	62566	LC/MS Neg
palmitoyl-docosahexaenoyl-glycerol (16:0/22:6) [1]*	Preterm - Term	untreated	0.793043	0.362745	91	2.18623	0.0313647	Delivery	LM	0.424183	NS	2.21011	57373	LC/MS Pos Late
1-palmitoyl-2-oleoyl-GPE (16:0/18:1)	Preterm - Term	untreated	0.781438	0.357762	91	2.18424	0.0315152	Delivery	LM	0.424183	NS	2.18461	19263	LC/MS Pos Late
ethyl beta-glucopyranoside	Preterm - Term	untreated	0.812869	0.372258	91	2.18362	0.0315626	Delivery	LM	0.424183	NS	2.25437	64131	LC/MS Neg
sphinganine-1-phosphate	Preterm - Term	zdv	0.767297	0.351436	91	2.18332	0.0315852	Delivery	LM	0.424183	NS	2.15394	52605	LC/MS Pos Late
docosapentaenoate (n6 DPA; 22:5n6)	Preterm - Term	untreated	0.792455	0.363116	91	2.18237	0.0316572	Delivery	LM	0.424183	NS	2.20881	37478	LC/MS Neg
X - 23787	Preterm - Term	zdv	0.648381	0.297352	91	2.18052	0.0317985	Delivery	LM	0.424183	NS	1.91244	49688	LC/MS Neg
sarcosine	Preterm - Term	untreated	-0.771193	0.353699	91	-2.18036	0.0318105	Delivery	LM	0.424183	NS	0.462461	1516	LC/MS Pos Early
X - 11795	Preterm - Term	untreated	0.777296	0.356967	91	2.1775	0.0320302	Delivery	LM	0.425377	NS	2.17558	33140	LC/MS Pos Early
nicotinamide riboside	Preterm - Term	untreated	0.773865	0.357102	91	2.16707	0.0328412	Delivery	LM	0.434382	NS	2.16813	33013	LC/MS Pos Early
choline	Preterm - Term	untreated	0.757084	0.350209	91	2.1618	0.0332573	Delivery	LM	0.438111	NS	2.13205	15506	LC/MS Pos Early
glycosyl-N-stearoyl-sphingosine (d18:1/18:0)	Preterm - Term	untreated	0.810601	0.376204	91	2.15468	0.0338274	Delivery	LM	0.442805	NS	2.24926	52234	LC/MS Pos Late
glycosyl-N-palmitoyl-sphingosine (d18:1/16:0)	Preterm - Term	zdv	0.746592	0.346611	91	2.15398	0.0338847	Delivery	LM	0.442805	NS	2.1098	53013	LC/MS Pos Late
X - 21285	Preterm - Term	untreated	0.688366	0.320194	91	2.14984	0.0342198	Delivery	LM	0.445403	NS	1.99046	46294	LC/MS Neg
X - 18887	Preterm - Term	untreated	0.775347	0.361656	91	2.14388	0.0347088	Delivery	LM	0.44938	NS	2.17135	47301	LC/MS Neg
7-methylguanine	Preterm - Term	untreated	0.788614	0.36877	91	2.1385	0.035155	Delivery	LM	0.44938	NS	2.20035	35114	LC/MS Pos Early
alpha-tocopherol	Preterm - Term	untreated	0.812354	0.380065	91	2.13741	0.0352459	Delivery	LM	0.44938	NS	2.25321	1561	LC/MS Pos Late
oleoyl-arachidonoyl-glycerol (18:1/20:4) [2]*	Preterm - Term	PI-ART	0.585196	0.273952	91	2.13612	0.0353536	Delivery	LM	0.44938	NS	1.79534	54961	LC/MS Pos Late
behenoyl dihydrosphingomyelin (d18:0/22:0)*	Preterm - Term	PI-ART	0.578587	0.270901	91	2.13579	0.0353818	Delivery	LM	0.44938	NS	1.78352	57331	LC/MS Pos Late
linoleoyl-arachidonoyl-glycerol (18:2/20:4) [2]*	Preterm - Term	PI-ART	0.639263	0.29945	91	2.13479	0.0354652	Delivery	LM	0.44938	NS	1.89508	54956	LC/MS Pos Late
sphingosine	Preterm - Term	PI-ART	0.66294	0.31058	91	2.13452	0.0354882	Delivery	LM	0.44938	NS	1.94049	17747	LC/MS Pos Late
N-stearoyl-sphinganine (d18:0/18:0)*	Preterm - Term	untreated	0.75934	0.357002	91	2.12699	0.0361264	Delivery	LM	0.455694	NS	2.13686	1759	LC/MS Pos Late
3-phenylpropionate (hydrocinnamate)	Preterm - Term	zdv	-0.729239	0.343357	91	-2.12385	0.0363955	Delivery	LM	0.457323	NS	0.482276	15749	LC/MS Neg
deoxycholate	Preterm - Term	zdv	-0.763735	0.360489	91	-2.1186	0.0368487	Delivery	LM	0.461244	NS	0.465923	1114	LC/MS Neg
1-stearoyl-2-docosahexaenoyl-GPC (18:0/22:6)	Preterm - Term	zdv	-0.763459	0.361278	91	-2.11322	0.0373193	Delivery	LM	0.463034	NS	0.466052	52611	LC/MS Pos Late
1-palmitoyl-2-oleoyl-GPE (16:0/18:1)	Preterm - Term	PI-ART	0.648135	0.306742	91	2.11296	0.0373415	Delivery	LM	0.463034	NS	1.91197	19263	LC/MS Pos Late
oleoyl-oleoyl-glycerol (18:1/18:1) [1]*	Preterm - Term	untreated	0.71377	0.337942	91	2.11211	0.0374169	Delivery	LM	0.463034	NS	2.04167	54945	LC/MS Pos Late
12-HETE	Preterm - Term	untreated	0.7656	0.363128	91	2.10835	0.0377491	Delivery	LM	0.46492	NS	2.15028	37536	LC/MS Neg
sphingomyelin (d18:2/14:0, d18:1/14:1)*	Preterm - Term	PI-ART	0.642951	0.305126	91	2.10717	0.0378539	Delivery	LM	0.46492	NS	1.90209	47154	LC/MS Pos Late
X - 12112	Preterm - Term	zdv	0.728247	0.346342	91	2.10268	0.0382546	Delivery	LM	0.46523	NS	2.07145	47690	LC/MS Pos Early
vanillactate	Preterm - Term	zdv	0.713177	0.339335	91	2.10169	0.0383439	Delivery	LM	0.46523	NS	2.04046	54910	LC/MS Neg
inosine	Preterm - Term	PI-ART	0.6601	0.314315	91	2.10012	0.0384848	Delivery	LM	0.46523	NS	1.93499	1123	LC/MS Neg
N-acetyltyrosine	Preterm - Term	PI-ART	0.617516	0.294228	91	2.09877	0.0386073	Delivery	LM	0.46523	NS	1.85432	32390	LC/MS Neg
butyrylcarnitine (C4)	Preterm - Term	PI-ART	0.66201	0.31555	91	2.09795	0.0386809	Delivery	LM	0.46523	NS	1.93869	32412	LC/MS Pos Early
pseudouridine	Preterm - Term	PI-ART	0.66122	0.315261	91	2.09737	0.0387336	Delivery	LM	0.46523	NS	1.93715	33442	LC/MS Neg
imidazole propionate	Preterm - Term	untreated	0.789686	0.377808	91	2.09018	0.0393909	Delivery	LM	0.471392	NS	2.20271	40730	LC/MS Pos Early
X - 25371	Preterm - Term	untreated	0.786841	0.376913	91	2.08759	0.0396296	Delivery	LM	0.472517	NS	2.19645	62664	LC/MS Neg
N-stearoyl-sphinganine (d18:0/18:0)*	Preterm - Term	zdv	0.715148	0.342911	91	2.08552	0.0398218	Delivery	LM	0.473083	NS	2.04449	1759	LC/MS Pos Late
X - 13553	Preterm - Term	PI-ART	0.674044	0.32379	91	2.08173	0.040175	Delivery	LM	0.47315	NS	1.96216	47959	LC/MS Neg
X - 24762	Preterm - Term	zdv	0.730138	0.351046	91	2.07989	0.0403478	Delivery	LM	0.47315	NS	2.07537	54700	LC/MS Neg
X - 21410	Preterm - Term	untreated	0.730253	0.351417	91	2.07802	0.0405234	Delivery	LM	0.47315	NS	2.0756	46455	LC/MS Neg
N-acetylglucosamine/N-acetylgalactosamine	Preterm - Term	zdv	0.714377	0.344118	91	2.07597	0.040718	Delivery	LM	0.47315	NS	2.04291	46539	LC/MS Pos Early
linoleoyl-arachidonoyl-glycerol (18:2/20:4) [1]*	Preterm - Term	PI-ART	0.6327	0.304806	91	2.07574	0.0407389	Delivery	LM	0.47315	NS	1.88269	54955	LC/MS Pos Late
2-oxoarginine*	Preterm - Term	untreated	0.777941	0.374938	91	2.07485	0.0408234	Delivery	LM	0.47315	NS	2.17698	55072	LC/MS Pos Early
sarcosine	Preterm - Term	zdv	0.704387	0.339739	91	2.07332	0.0409695	Delivery	LM	0.47315	NS	2.02261	1516	LC/MS Pos Early
1,5-anhydroglucitol (1,5-AG)	Preterm - Term	zdv	0.76178	0.367452	91	2.07314	0.040986	Delivery	LM	0.47315	NS	2.14209	20675	LC/MS Neg
1-palmitoleoylglycerol (16:1)*	Preterm - Term	PI-ART	0.644959	0.311652	91	2.06949	0.0413357	Delivery	LM	0.475506	NS	1.90591	52431	LC/MS Neg
spermine	Preterm - Term	zdv	0.729297	0.353111	91	2.06535	0.041734	Delivery	LM	0.477546	NS	2.07362	603	LC/MS Pos Late
undecanoate (11:0)	Preterm - Term	PI-ART	0.657946	0.318678	91	2.06461	0.0418054	Delivery	LM	0.477546	NS	1.93082	12067	LC/MS Neg
4-cholesten-3-one	Preterm - Term	untreated	0.752979	0.365831	91	2.05827	0.0424238	Delivery	LM	0.478822	NS	2.12332	38125	LC/MS Pos Late
hydroxy-N6,N6,N6-trimethyllysine*	Preterm - Term	PI-ART	0.641931	0.312201	91	2.05614	0.0426328	Delivery	LM	0.478822	NS	1.90015	62959	LC/MS Pos Early
5alpha-androstan-3alpha,17beta-diol disulfate	Preterm - Term	zdv	0.719754	0.350193	91	2.05531	0.0427153	Delivery	LM	0.478822	NS	2.05393	37184	LC/MS Neg
tricosanoyl sphingomyelin (d18:1/23:0)*	Preterm - Term	untreated	0.763517	0.372155	91	2.05161	0.0430816	Delivery	LM	0.478822	NS	2.14581	52436	LC/MS Pos Late
1-palmitoyl-2-oleoyl-GPI (16:0/18:1)*	Preterm - Term	zdv	0.674061	0.328602	91	2.0513	0.0431128	Delivery	LM	0.478822	NS	1.96219	52669	LC/MS Pos Late
5alpha-androstan-3alpha,17alpha-diol disulfate	Preterm - Term	zdv	0.718242	0.350271	91	2.05053	0.0431887	Delivery	LM	0.478822	NS	2.05082	37182	LC/MS Neg
1-palmitoyl-2-arachidonoyl-GPE (16:0/20:4)*	Preterm - Term	untreated	0.748542	0.365462	91	2.04821	0.043421	Delivery	LM	0.478822	NS	2.11392	52464	LC/MS Pos Late
theanine	Preterm - Term	PI-ART	0.647852	0.316389	91	2.04764	0.0434776	Delivery	LM	0.478822	NS	1.91143	22206	LC/MS Pos Early
5alpha-pregnan-3beta,20beta-diol monosulfate (1)	Preterm - Term	PI-ART	0.606999	0.296516	91	2.0471	0.0435318	Delivery	LM	0.478822	NS	1.83492	37196	LC/MS Neg
X - 24952	Preterm - Term	PI-ART	0.631896	0.308817	91	2.04618	0.0436238	Delivery	LM	0.478822	NS	1.88117	57719	LC/MS Neg
1-methylnicotinamide	Preterm - Term	zdv	-0.73709	0.360344	91	-2.04552	0.0436909	Delivery	LM	0.478822	NS	0.478505	27665	LC/MS Pos Early
pregnen-diol disulfate*	Preterm - Term	zdv	0.732384	0.358181	91	2.04473	0.0437698	Delivery	LM	0.478822	NS	2.08003	32562	LC/MS Neg
3-hydroxyisobutyrate	Preterm - Term	zdv	0.700224	0.342863	91	2.04228	0.0440173	Delivery	LM	0.478822	NS	2.0142	1549	LC/MS Polar
N-acetylputrescine	Preterm - Term	zdv	0.692027	0.339142	91	2.04053	0.0441956	Delivery	LM	0.478822	NS	1.99776	37496	LC/MS Pos Early
androstenediol (3alpha, 17alpha) monosulfate (3)	Preterm - Term	zdv	0.642402	0.314914	91	2.03993	0.0442566	Delivery	LM	0.478822	NS	1.90104	37209	LC/MS Neg
2-oleoylglycerol (18:1)	Preterm - Term	zdv	-0.739625	0.362584	91	-2.03987	0.0442621	Delivery	LM	0.478822	NS	0.477293	21232	LC/MS Neg
O-sulfo-L-tyrosine	Preterm - Term	PI-ART	0.642332	0.315277	91	2.03736	0.0445184	Delivery	LM	0.480005	NS	1.90091	45413	LC/MS Neg
N-acetylglucosamine/N-acetylgalactosamine	Preterm - Term	untreated	0.728582	0.358258	91	2.03368	0.044896	Delivery	LM	0.482293	NS	2.07214	46539	LC/MS Pos Early
palmitoloelycholine	Preterm - Term	untreated	0.732037	0.36018	91	2.03242	0.0450259	Delivery	LM	0.482293	NS	2.07931	53257	LC/MS Pos Late
1-myristoylglycerol (14:0)	Preterm - Term	PI-ART	0.650088	0.320767	91	2.02667	0.0456234	Delivery	LM	0.487097	NS	1.91571	35625	LC/MS Neg
X - 11378	Preterm - Term	untreated	-0.750296	0.370647	91	-2.02429	0.045872	Delivery	LM	0.488051	NS	0.472227	46595	LC/MS Neg
fumarate	Preterm - Term	untreated	0.760593	0.37598	91	2.02296	0.0460115	Delivery	LM	0.488051	NS	2.13954	1643	LC/MS Polar
21-hydroxypregnenolone disulfate	Preterm - Term	untreated	0.716875	0.354788	91	2.02058	0.0462632	Delivery	LM	0.489132	NS	2.04802	46115	LC/MS Neg
undecanoate (11:0)	Preterm - Term	untreated	0.750298	0.371683	91	2.01865	0.046467	Delivery	LM	0.489702	NS	2.11763	12067	LC/MS Neg
21-hydroxypregnenolone monosulfate (2)	Preterm - Term	PI-ART	0.600611	0.298574	91	2.0116	0.0472202	Delivery	LM	0.493487	NS	1.82323	37175	LC/MS Neg
stearoyl-arachidonoyl-glycerol (18:0/20:4) [2]*	Preterm - Term	PI-ART	0.625919	0.311262	91	2.01091	0.0472948	Delivery	LM	0.493487	NS	1.86996	57449	LC/MS Pos Late
X - 21364	Preterm - Term	untreated	0.720812	0.358696	91	2.00954	0.0474422	Delivery	LM	0.493487	NS	2.0561	46409	LC/MS Neg
X - 17676	Preterm - Term	zdv	0.715825	0.356651	91	2.00707	0.0477089	Delivery	LM	0.493487	NS	2.04587	46970	LC/MS Neg
behenoyl sphingomyelin (d18:1/22:0)*	Preterm - Term	untreated	0.735545	0.366495	91	2.00697	0.04772	Delivery	LM	0.493487	NS	2.08662	48492	LC/MS Pos Late
sphingomyelin (d18:2/14:0, d18:1/14:1)*	Preterm - Term	untreated	0.713807	0.355877	91	2.00577	0.0478507	Delivery	LM	0.493487	NS	2.04175	47154	LC/MS Pos Late
theanine	Preterm - Term	zdv	-0.710836	0.354449	91	-2.00547	0.0478835	Delivery	LM	0.493487	NS	0.491233	22206	LC/MS Pos Early
X - 23787	Preterm - Term	untreated	0.619732	0.30957	91	2.00191	0.048272	Delivery	LM	0.494666	NS	1.85843	49688	LC/MS Neg
N2-acetyl,N6,N6-dimethyllysine	Preterm - Term	untreated	0.754857	0.377359	91	2.00037	0.0484413	Delivery	LM	0.494666	NS	2.12731	63254	LC/MS Pos Early
mannitol/sorbitol	Preterm - Term	untreated	0.763087	0.381492	91	2.00027	0.0484521	Delivery	LM	0.494666	NS	2.14489	46142	LC/MS Polar
X - 24411	Preterm - Term	untreated	0.74569	0.37346	91	1.9967	0.0488453	Delivery	LM	0.496495	NS	2.10789	52640	LC/MS Pos Early
X - 12456	Preterm - Term	untreated	0.664011	0.332689	91	1.99589	0.0489352	Delivery	LM	0.496495	NS	1.94257	47639	LC/MS Neg
ceramide (d18:1/17:0, d17:1/18:0)*	Preterm - Term	untreated	0.633269	0.317516	91	1.99445	0.0490954	Delivery	LM	0.496578	NS	1.88376	57434	LC/MS Pos Late
N1-methylinosine	Preterm - Term	untreated	0.722921	0.363027	91	1.99137	0.049439	Delivery	LM	0.497157	NS	2.06044	48351	LC/MS Pos Early
docosapentaenoate (DPA; 22:5n3)	Preterm - Term	zdv	-0.706086	0.354602	91	-1.99121	0.049457	Delivery	LM	0.497157	NS	0.493572	32504	LC/MS Neg
palmitoyl-oleoyl-glycerol (16:0/18:1) [2]*	Preterm - Term	untreated	0.70227	0.353454	91	1.98688	0.0499432	Delivery	LM	0.498907	NS	2.01833	54942	LC/MS Pos Late
metronidazole	Preterm - Term	zdv	-0.729054	0.367438	91	-1.98415	0.0502517	Delivery	LM	0.498907	NS	0.482365	57642	LC/MS Pos Early
X - 17146	Preterm - Term	zdv	-0.683739	0.34464	91	-1.98392	0.0502778	Delivery	LM	0.498907	NS	0.504726	46691	LC/MS Neg
1-palmitoyl-GPG (16:0)*	Preterm - Term	untreated	0.652692	0.329159	91	1.98291	0.0503932	Delivery	LM	0.498907	NS	1.9207	45970	LC/MS Neg
erythronate*	Preterm - Term	PI-ART	0.637453	0.321683	91	1.98162	0.0505401	Delivery	LM	0.498907	NS	1.89166	42420	LC/MS Polar
glucose	Preterm - Term	PI-ART	-0.651597	0.328832	91	-1.98155	0.0505474	Delivery	LM	0.498907	NS	0.521213	48152	LC/MS Polar
X - 12411	Preterm - Term	untreated	0.721933	0.36502	91	1.97779	0.0509775	Delivery	LM	0.501637	NS	2.05841	46616	LC/MS Neg
2R,3R-dihydroxybutyrate	Preterm - Term	untreated	0.74425	0.377094	91	1.97365	0.0514551	Delivery	LM	0.504816	NS	2.10486	63109	LC/MS Polar
glucuronate	Preterm - Term	untreated	0.749133	0.38013	91	1.97073	0.0517939	Delivery	LM	0.506619	NS	2.11516	15443	LC/MS Polar
N-palmitoyl-sphingosine (d18:1/16:0)	Preterm - Term	zdv	0.653836	0.332336	91	1.96739	0.0521832	Delivery	LM	0.508238	NS	1.9229	44877	LC/MS Pos Late
sphingosine 1-phosphate	Preterm - Term	untreated	0.657621	0.334736	91	1.9646	0.0525117	Delivery	LM	0.508238	NS	1.9302	34445	LC/MS Pos Late
1-palmitoyl-2-oleoyl-GPE (16:0/18:1)	Preterm - Term	zdv	0.675063	0.343641	91	1.96444	0.0525301	Delivery	LM	0.508238	NS	1.96416	19263	LC/MS Pos Late
1-(1-enyl-stearoyl)-2-arachidonoyl-GPE (P-18:0/20:4)*	Preterm - Term	zdv	0.713145	0.363173	91	1.96365	0.0526233	Delivery	LM	0.508238	NS	2.0404	52475	LC/MS Pos Late
1-carboxyethyltyrosine	Preterm - Term	untreated	0.706273	0.359851	91	1.96268	0.0527372	Delivery	LM	0.508238	NS	2.02642	62564	LC/MS Neg
X - 23593	Preterm - Term	PI-ART	0.626705	0.319784	91	1.95978	0.0530817	Delivery	LM	0.510052	NS	1.87143	49469	LC/MS Pos Early
cerotoylcarnitine (C26)*	Preterm - Term	PI-ART	0.593297	0.302998	91	1.95809	0.0532827	Delivery	LM	0.510482	NS	1.80995	57516	LC/MS Pos Late
2-aminophenol sulfate	Preterm - Term	untreated	0.728636	0.372477	91	1.95619	0.0535095	Delivery	LM	0.511156	NS	2.07225	43266	LC/MS Neg
sphingomyelin (d18:2/16:0, d18:1/16:1)*	Preterm - Term	untreated	0.66865	0.342213	91	1.9539	0.0537837	Delivery	LM	0.512278	NS	1.9516	42459	LC/MS Pos Late
cinnamoylglycine	Preterm - Term	PI-ART	0.629882	0.32296	91	1.95034	0.0542126	Delivery	LM	0.514863	NS	1.87739	38637	LC/MS Neg
N-acetyl-2-aminooctanoate*	Preterm - Term	untreated	0.706329	0.362952	91	1.94607	0.054732	Delivery	LM	0.518288	NS	2.02654	62059	LC/MS Neg
aconitate [cis or trans]	Preterm - Term	untreated	0.730371	0.376911	91	1.93778	0.0557506	Delivery	LM	0.52548	NS	2.07585	46173	LC/MS Neg
N,N-dimethyl-5-aminovalerate	Preterm - Term	untreated	0.72673	0.375993	91	1.93283	0.0563665	Delivery	LM	0.52548	NS	2.06831	62819	LC/MS Pos Early
2-O-methylascorbic acid	Preterm - Term	untreated	0.697716	0.361115	91	1.93212	0.0564558	Delivery	LM	0.52548	NS	2.00916	63990	LC/MS Neg
4-allylphenol sulfate	Preterm - Term	untreated	0.698674	0.361647	91	1.93192	0.0564801	Delivery	LM	0.52548	NS	2.01108	37181	LC/MS Neg
1-(1-enyl-palmitoyl)-GPE (P-16:0)*	Preterm - Term	zdv	0.691291	0.357998	91	1.93099	0.0565965	Delivery	LM	0.52548	NS	1.99629	39270	LC/MS Pos Late
N-acetyl-beta-alanine	Preterm - Term	PI-ART	0.614511	0.318437	91	1.92977	0.0567502	Delivery	LM	0.52548	NS	1.84875	37432	LC/MS Neg
X - 25790	Preterm - Term	untreated	0.728589	0.378063	91	1.92716	0.0570788	Delivery	LM	0.52548	NS	2.07216	63560	LC/MS Pos Early
chenodeoxycholate	Preterm - Term	untreated	-0.720865	0.37412	91	-1.92683	0.0571215	Delivery	LM	0.52548	NS	0.486331	1563	LC/MS Neg
1-palmitoyl-2-stearoyl-GPC (16:0/18:0)	Preterm - Term	zdv	0.653063	0.338975	91	1.92658	0.0571523	Delivery	LM	0.52548	NS	1.92142	52616	LC/MS Pos Late
spermidine	Preterm - Term	zdv	0.674982	0.350554	91	1.92547	0.0572926	Delivery	LM	0.52548	NS	1.964	485	LC/MS Pos Late
fructose	Preterm - Term	untreated	0.717833	0.372942	91	1.92478	0.0573804	Delivery	LM	0.52548	NS	2.04999	577	LC/MS Polar
X - 17351	Preterm - Term	PI-ART	0.586248	0.304905	91	1.92272	0.0576421	Delivery	LM	0.52548	NS	1.79723	48001	LC/MS Neg
5alpha-pregnan-3beta,20alpha-diol disulfate	Preterm - Term	zdv	0.564964	0.294004	91	1.92162	0.0577827	Delivery	LM	0.52548	NS	1.75938	37198	LC/MS Neg
sarcosine	Preterm - Term	PI-ART	0.582653	0.303259	91	1.92131	0.057823	Delivery	LM	0.52548	NS	1.79078	1516	LC/MS Pos Early
X - 24571	Preterm - Term	untreated	-0.69518	0.361984	91	-1.92047	0.0579297	Delivery	LM	0.52548	NS	0.498985	52892	LC/MS Neg
palmitoyl dihydrosphingomyelin (d18:0/16:0)*	Preterm - Term	untreated	0.698275	0.363796	91	1.91942	0.058065	Delivery	LM	0.52548	NS	2.01028	52434	LC/MS Pos Late
1-linoleoyl-GPA (18:2)*	Preterm - Term	PI-ART	0.597113	0.311891	91	1.91449	0.0586989	Delivery	LM	0.529324	NS	1.81687	52690	LC/MS Polar
xanthine	Preterm - Term	PI-ART	0.619655	0.323951	91	1.9128	0.0589177	Delivery	LM	0.529324	NS	1.85829	3147	LC/MS Polar
behenoyl dihydrosphingomyelin (d18:0/22:0)*	Preterm - Term	untreated	0.604228	0.31596	91	1.91236	0.0589758	Delivery	LM	0.529324	NS	1.82984	57331	LC/MS Pos Late
quinolinate	Preterm - Term	untreated	0.696601	0.364864	91	1.90921	0.059386	Delivery	LM	0.531532	NS	2.00692	1899	LC/MS Pos Early
pantothenate (Vitamin B5)	Preterm - Term	PI-ART	0.554685	0.290723	91	1.90795	0.0595507	Delivery	LM	0.531532	NS	1.74139	1508	LC/MS Neg
fumarate	Preterm - Term	PI-ART	0.613681	0.322362	91	1.9037	0.0601092	Delivery	LM	0.531532	NS	1.84722	1643	LC/MS Polar
dodecenedioate (C12:1-DC)*	Preterm - Term	zdv	-0.689928	0.362672	91	-1.90235	0.0602882	Delivery	LM	0.531532	NS	0.501612	61864	LC/MS Neg
ribitol	Preterm - Term	untreated	0.685024	0.360667	91	1.89933	0.0606889	Delivery	LM	0.531532	NS	1.98382	15772	LC/MS Polar
1-stearoyl-GPG (18:0)	Preterm - Term	untreated	0.640412	0.337206	91	1.89917	0.0607096	Delivery	LM	0.531532	NS	1.89726	34437	LC/MS Neg
cortisone	Preterm - Term	zdv	0.568995	0.299627	91	1.89901	0.0607308	Delivery	LM	0.531532	NS	1.76649	1769	LC/MS Neg
X - 12740	Preterm - Term	untreated	0.699755	0.368541	91	1.89872	0.0607703	Delivery	LM	0.531532	NS	2.01326	46627	LC/MS Neg
3-methoxytyramine sulfate	Preterm - Term	zdv	0.653136	0.344004	91	1.89863	0.0607822	Delivery	LM	0.531532	NS	1.92156	44618	LC/MS Neg
X - 16944	Preterm - Term	untreated	-0.717977	0.378498	91	-1.89691	0.0610114	Delivery	LM	0.531532	NS	0.487738	46683	LC/MS Neg
sphingomyelin (d18:1/25:0, d19:0/24:1, d20:1/23:0, d19:1/24:0)*	Preterm - Term	PI-ART	-0.595708	0.314256	91	-1.89561	0.0611849	Delivery	LM	0.531532	NS	0.551172	57478	LC/MS Pos Late
N-acetyltaurine	Preterm - Term	PI-ART	0.590828	0.311758	91	1.89515	0.0612469	Delivery	LM	0.531532	NS	1.80548	48187	LC/MS Neg
1-carboxyethyltyrosine	Preterm - Term	PI-ART	0.584509	0.308533	91	1.89448	0.0613369	Delivery	LM	0.531532	NS	1.79411	62564	LC/MS Neg
corticosterone	Preterm - Term	untreated	0.670352	0.354353	91	1.89176	0.0617025	Delivery	LM	0.533286	NS	1.95493	5983	LC/MS Neg
1-stearoyl-2-arachidonoyl-GPI (18:0/20:4)	Preterm - Term	PI-ART	0.532508	0.282136	91	1.88741	0.0622918	Delivery	LM	0.536958	NS	1.7032	52449	LC/MS Pos Late
X - 11407	Preterm - Term	untreated	0.69076	0.366809	91	1.88316	0.0628728	Delivery	LM	0.54054	NS	1.99523	46596	LC/MS Neg
N-acetyl-beta-alanine	Preterm - Term	untreated	0.697974	0.371403	91	1.87929	0.0634051	Delivery	LM	0.542603	NS	2.00968	37432	LC/MS Neg
fructose	Preterm - Term	PI-ART	-0.600825	0.319757	91	-1.879	0.0634449	Delivery	LM	0.542603	NS	0.548359	577	LC/MS Polar
1-palmitoyl-2-arachidonoyl-GPI (16:0/20:4)*	Preterm - Term	untreated	0.649865	0.346303	91	1.87658	0.0637808	Delivery	LM	0.543015	NS	1.91528	52467	LC/MS Pos Late
diacylglycerol (16:1/18:2 [2], 16:0/18:3 [1])*	Preterm - Term	untreated	0.614462	0.327623	91	1.87552	0.063928	Delivery	LM	0.543015	NS	1.84866	54966	LC/MS Pos Late
N6,N6-dimethyllysine	Preterm - Term	zdv	0.688502	0.367421	91	1.87388	0.064156	Delivery	LM	0.543015	NS	1.99073	62862	LC/MS Pos Early
X - 21821	Preterm - Term	PI-ART	0.586107	0.31287	91	1.87333	0.0642331	Delivery	LM	0.543015	NS	1.79698	46998	LC/MS Neg
tridecenedioate (C13:1-DC)*	Preterm - Term	untreated	0.691247	0.369178	91	1.87239	0.0643633	Delivery	LM	0.543015	NS	1.9962	62919	LC/MS Neg
1-(1-enyl-oleoyl)-GPE (P-18:1)*	Preterm - Term	zdv	0.65357	0.349225	91	1.87149	0.0644903	Delivery	LM	0.543015	NS	1.92239	44621	LC/MS Pos Late
X - 24544	Preterm - Term	untreated	0.660848	0.35421	91	1.8657	0.0653056	Delivery	LM	0.548466	NS	1.93643	52865	LC/MS Neg
palmitoyl-oleoyl-glycerol (16:0/18:1) [1]*	Preterm - Term	PI-ART	0.562066	0.301841	91	1.86213	0.0658125	Delivery	LM	0.549278	NS	1.75429	54943	LC/MS Pos Late
5alpha-pregnan-3beta,20beta-diol monosulfate (1)	Preterm - Term	untreated	0.643753	0.345836	91	1.86144	0.0659099	Delivery	LM	0.549278	NS	1.90361	37196	LC/MS Neg
trans-urocanate	Preterm - Term	PI-ART	0.579909	0.311657	91	1.86073	0.0660113	Delivery	LM	0.549278	NS	1.78588	607	LC/MS Pos Early
1-stearoyl-2-arachidonoyl-GPE (18:0/20:4)	Preterm - Term	untreated	0.656148	0.353254	91	1.85744	0.0664831	Delivery	LM	0.549278	NS	1.92735	52447	LC/MS Pos Late
5,6-dihydrouridine	Preterm - Term	untreated	0.676981	0.364589	91	1.85683	0.0665701	Delivery	LM	0.549278	NS	1.96793	61833	LC/MS Neg
vanillylmandelate (VMA)	Preterm - Term	zdv	-0.614805	0.331512	91	-1.85455	0.0668996	Delivery	LM	0.549278	NS	0.540746	1567	LC/MS Neg
S-methylcysteine	Preterm - Term	PI-ART	-0.597244	0.322083	91	-1.85431	0.066933	Delivery	LM	0.549278	NS	0.550326	39592	LC/MS Neg
N6-carbamoylthreonyladenosine	Preterm - Term	untreated	0.667573	0.360091	91	1.8539	0.0669933	Delivery	LM	0.549278	NS	1.9495	35157	LC/MS Neg
N-palmitoyl-heptadecasphingosine (d17:1/16:0)*	Preterm - Term	untreated	0.621591	0.335493	91	1.85277	0.0671568	Delivery	LM	0.549278	NS	1.86189	57430	LC/MS Pos Late
3-(4-hydroxyphenyl)lactate (HPLA)	Preterm - Term	untreated	0.654041	0.353126	91	1.85215	0.067247	Delivery	LM	0.549278	NS	1.9233	32197	LC/MS Neg
5alpha-pregnan-diol disulfate	Preterm - Term	untreated	0.693618	0.374501	91	1.85211	0.0672516	Delivery	LM	0.549278	NS	2.00094	46172	LC/MS Neg
eugenol sulfate	Preterm - Term	PI-ART	-0.601523	0.325186	91	-1.84978	0.067591	Delivery	LM	0.549966	NS	0.547976	48715	LC/MS Neg
5alpha-pregnan-diol disulfate	Preterm - Term	zdv	0.6652	0.359719	91	1.84922	0.0676726	Delivery	LM	0.549966	NS	1.94488	46172	LC/MS Neg
1-stearoyl-2-oleoyl-GPI (18:0/18:1)*	Preterm - Term	untreated	0.647588	0.350461	91	1.84782	0.0678775	Delivery	LM	0.550262	NS	1.91093	52726	LC/MS Pos Late
3-(3-hydroxyphenyl)propionate	Preterm - Term	PI-ART	-0.598868	0.32439	91	-1.84613	0.0681238	Delivery	LM	0.550892	NS	0.549433	35635	LC/MS Neg
palmitoyl-arachidonoyl-glycerol (16:0/20:4) [2]*	Preterm - Term	untreated	0.640807	0.348506	91	1.83873	0.0692173	Delivery	LM	0.556927	NS	1.89801	54958	LC/MS Pos Late
N-acetylglucosamine/N-acetylgalactosamine	Preterm - Term	PI-ART	0.564729	0.307167	91	1.83851	0.0692499	Delivery	LM	0.556927	NS	1.75897	46539	LC/MS Pos Early
sphinganine	Preterm - Term	PI-ART	0.578577	0.315224	91	1.83545	0.0697056	Delivery	LM	0.556927	NS	1.7835	17769	LC/MS Pos Late
palmitoleoyl-linoleoyl-glycerol (16:1/18:2) [1]*	Preterm - Term	untreated	0.579444	0.315827	91	1.83469	0.0698193	Delivery	LM	0.556927	NS	1.78505	54967	LC/MS Pos Late
4-acetamidobutanoate	Preterm - Term	PI-ART	0.586617	0.319882	91	1.83385	0.0699443	Delivery	LM	0.556927	NS	1.7979	1558	LC/MS Polar
palmitoyl-docosahexaenoyl-glycerol (16:0/22:6) [1]*	Preterm - Term	PI-ART	0.570154	0.311014	91	1.83321	0.0700405	Delivery	LM	0.556927	NS	1.76854	57373	LC/MS Pos Late
sphingomyelin (d18:0/18:0, d19:0/17:0)*	Preterm - Term	untreated	0.695715	0.379579	91	1.83286	0.0700936	Delivery	LM	0.556927	NS	2.00514	57473	LC/MS Pos Late
hydroxy-CMPF*	Preterm - Term	PI-ART	-0.595598	0.325346	91	-1.83066	0.0704245	Delivery	LM	0.556927	NS	0.551233	62277	LC/MS Neg
pregnenolone sulfate	Preterm - Term	PI-ART	0.589469	0.32203	91	1.83048	0.0704518	Delivery	LM	0.556927	NS	1.80303	38170	LC/MS Neg
5-hydroxy-2-methylpyridine sulfate	Preterm - Term	untreated	0.682646	0.373099	91	1.82966	0.0705748	Delivery	LM	0.556927	NS	1.97911	63230	LC/MS Neg
nicotinurate	Preterm - Term	PI-ART	-0.559832	0.306728	91	-1.82517	0.0712554	Delivery	LM	0.56033	NS	0.571305	35121	LC/MS Polar
N-acetylthreonine	Preterm - Term	zdv	0.639049	0.350435	91	1.82358	0.0714977	Delivery	LM	0.56033	NS	1.89468	33939	LC/MS Neg
homocitrulline	Preterm - Term	zdv	0.647292	0.354985	91	1.82344	0.0715205	Delivery	LM	0.56033	NS	1.91036	22138	LC/MS Pos Early
nisinate (24:6n3)	Preterm - Term	untreated	0.65893	0.361595	91	1.82229	0.071696	Delivery	LM	0.560361	NS	1.93272	57810	LC/MS Neg
gulonate*	Preterm - Term	untreated	0.68586	0.377521	91	1.81675	0.072548	Delivery	LM	0.565667	NS	1.98548	46957	LC/MS Polar
palmitoyl dihydrosphingomyelin (d18:0/16:0)*	Preterm - Term	PI-ART	0.56561	0.311915	91	1.81335	0.073075	Delivery	LM	0.568419	NS	1.76052	52434	LC/MS Pos Late
1-palmitoyl-GPI* (16:0)	Preterm - Term	PI-ART	0.593703	0.327743	91	1.81149	0.0733638	Delivery	LM	0.56931	NS	1.81068	35305	LC/MS Neg
sphingomyelin (d18:1/20:1, d18:2/20:0)*	Preterm - Term	PI-ART	-0.549454	0.304235	91	-1.80602	0.074222	Delivery	LM	0.574605	NS	0.577265	48491	LC/MS Pos Late
inosine 5'-monophosphate (IMP)	Preterm - Term	PI-ART	0.574793	0.319058	91	1.80153	0.0749311	Delivery	LM	0.578434	NS	1.77676	2133	LC/MS Pos Early
X - 24970	Preterm - Term	untreated	-0.660547	0.367419	91	-1.7978	0.0755248	Delivery	LM	0.578434	NS	0.516569	57754	LC/MS Pos Early
X - 24307	Preterm - Term	untreated	-0.628098	0.349426	91	-1.79752	0.0755707	Delivery	LM	0.578434	NS	0.533606	52502	LC/MS Neg
ascorbic acid 3-sulfate*	Preterm - Term	untreated	0.64162	0.35699	91	1.79731	0.075604	Delivery	LM	0.578434	NS	1.89956	63687	LC/MS Polar
palmitoylcarnitine (C16)	Preterm - Term	PI-ART	0.556424	0.309896	91	1.79552	0.07589	Delivery	LM	0.578434	NS	1.74442	44681	LC/MS Pos Late
estrone 3-sulfate	Preterm - Term	zdv	0.53976	0.300636	91	1.7954	0.0759102	Delivery	LM	0.578434	NS	1.71559	18474	LC/MS Neg
N6-methyllysine	Preterm - Term	untreated	-0.68496	0.38157	91	-1.79511	0.075956	Delivery	LM	0.578434	NS	0.50411	62860	LC/MS Pos Early
21-hydroxypregnanolone disulfate	Preterm - Term	untreated	0.609618	0.339874	91	1.79366	0.0761898	Delivery	LM	0.578545	NS	1.83973	48431	LC/MS Neg
spermine	Preterm - Term	PI-ART	0.565086	0.315194	91	1.79282	0.0763248	Delivery	LM	0.578545	NS	1.7596	603	LC/MS Pos Late
2,8-quinolinediol sulfate	Preterm - Term	zdv	-0.648724	0.364367	91	-1.78041	0.0783459	Delivery	LM	0.591993	NS	0.522712	48691	LC/MS Neg
palmitoyl ethanolamide	Preterm - Term	PI-ART	0.582116	0.327084	91	1.77971	0.0784613	Delivery	LM	0.591993	NS	1.78982	38165	LC/MS Neg
X - 15666	Preterm - Term	zdv	-0.648423	0.364714	91	-1.7779	0.0787613	Delivery	LM	0.592742	NS	0.52287	47800	LC/MS Pos Early
X - 12411	Preterm - Term	PI-ART	0.556112	0.312965	91	1.77692	0.0789234	Delivery	LM	0.592742	NS	1.74388	46616	LC/MS Neg
6-bromotryptophan	Preterm - Term	PI-ART	-0.566288	0.319005	91	-1.77517	0.0792136	Delivery	LM	0.593252	NS	0.567628	62503	LC/MS Neg
homostachydrine*	Preterm - Term	PI-ART	0.572568	0.322736	91	1.77411	0.0793904	Delivery	LM	0.593252	NS	1.77281	33009	LC/MS Pos Early
X - 25279	Preterm - Term	zdv	0.638255	0.359939	91	1.77323	0.079536	Delivery	LM	0.593252	NS	1.89318	62521	LC/MS Neg
dimethylarginine (ADMA + SDMA)	Preterm - Term	zdv	0.643247	0.363031	91	1.77188	0.0797623	Delivery	LM	0.593584	NS	1.90265	36808	LC/MS Pos Early
salicylate	Preterm - Term	PI-ART	0.567672	0.320801	91	1.76955	0.0801528	Delivery	LM	0.594033	NS	1.76415	1515	LC/MS Neg
X - 12127	Preterm - Term	zdv	0.633559	0.358075	91	1.76935	0.0801863	Delivery	LM	0.594033	NS	1.88431	47702	LC/MS Pos Early
ceramide (d18:1/20:0, d16:1/22:0, d20:1/18:0)*	Preterm - Term	untreated	0.56795	0.321288	91	1.76773	0.080458	Delivery	LM	0.594373	NS	1.76465	57440	LC/MS Pos Late
hypotaurine	Preterm - Term	PI-ART	0.574342	0.325054	91	1.76691	0.080596	Delivery	LM	0.594373	NS	1.77596	590	LC/MS Polar
sucrose	Preterm - Term	zdv	-0.634015	0.359237	91	-1.76489	0.0809372	Delivery	LM	0.594438	NS	0.530458	1519	LC/MS Neg
4-hydroxyphenylacetylglutamine	Preterm - Term	PI-ART	0.538832	0.305338	91	1.7647	0.0809687	Delivery	LM	0.594438	NS	1.714	55017	LC/MS Neg
hippurate	Preterm - Term	untreated	0.625358	0.35467	91	1.76321	0.0812219	Delivery	LM	0.594959	NS	1.86892	15753	LC/MS Neg
dehydroepiandrosterone sulfate (DHEA-S)	Preterm - Term	untreated	-0.581978	0.330931	91	-1.75861	0.0820055	Delivery	LM	0.599221	NS	0.558792	32425	LC/MS Neg
1-palmitoyl-2-linoleoyl-GPI (16:0/18:2)	Preterm - Term	untreated	0.632529	0.360755	91	1.75335	0.0829101	Delivery	LM	0.599221	NS	1.88237	52450	LC/MS Pos Late
N6-carbamoylthreonyladenosine	Preterm - Term	PI-ART	0.541135	0.308739	91	1.75273	0.0830168	Delivery	LM	0.599221	NS	1.71796	35157	LC/MS Neg
N-acetylarginine	Preterm - Term	untreated	0.631276	0.360228	91	1.75244	0.083067	Delivery	LM	0.599221	NS	1.88001	33953	LC/MS Pos Early
X - 21467	Preterm - Term	untreated	0.614469	0.350947	91	1.75089	0.0833354	Delivery	LM	0.599221	NS	1.84867	46512	LC/MS Neg
N-acetylproline	Preterm - Term	PI-ART	0.549724	0.314164	91	1.7498	0.0835235	Delivery	LM	0.599221	NS	1.73277	34387	LC/MS Pos Early
1-methylhistidine	Preterm - Term	untreated	0.644189	0.368154	91	1.74978	0.0835272	Delivery	LM	0.599221	NS	1.90444	30460	LC/MS Pos Early
X - 21470	Preterm - Term	untreated	0.659564	0.377155	91	1.74879	0.0836996	Delivery	LM	0.599221	NS	1.93395	46515	LC/MS Neg
N-methylpipecolate	Preterm - Term	zdv	0.630929	0.361139	91	1.74705	0.0840016	Delivery	LM	0.599221	NS	1.87936	47101	LC/MS Pos Early
vanillactate	Preterm - Term	PI-ART	0.52843	0.302898	91	1.74458	0.0844344	Delivery	LM	0.599221	NS	1.69627	54910	LC/MS Neg
3-(3-amino-3-carboxypropyl)uridine*	Preterm - Term	zdv	0.618785	0.354918	91	1.74346	0.0846311	Delivery	LM	0.599221	NS	1.85667	62924	LC/MS Neg
X - 25343	Preterm - Term	zdv	0.615216	0.35296	91	1.74302	0.0847079	Delivery	LM	0.599221	NS	1.85006	62636	LC/MS Pos Early
alpha-hydroxyisovalerate	Preterm - Term	PI-ART	0.567885	0.325888	91	1.74258	0.0847854	Delivery	LM	0.599221	NS	1.76453	46537	LC/MS Polar
prolylhydroxyproline	Preterm - Term	untreated	0.640325	0.367496	91	1.7424	0.084817	Delivery	LM	0.599221	NS	1.8971	35127	LC/MS Pos Early
hippurate	Preterm - Term	PI-ART	0.529475	0.304091	91	1.74117	0.0850326	Delivery	LM	0.599221	NS	1.69804	15753	LC/MS Neg
mead acid (20:3n9)	Preterm - Term	untreated	0.610578	0.350993	91	1.73957	0.0853152	Delivery	LM	0.599221	NS	1.8415	35174	LC/MS Neg
S-methylmethionine	Preterm - Term	PI-ART	-0.574537	0.330379	91	-1.73903	0.085412	Delivery	LM	0.599221	NS	0.562965	38127	LC/MS Pos Early
indoleacetoylcarnitine*	Preterm - Term	PI-ART	-0.568191	0.326758	91	-1.73887	0.0854387	Delivery	LM	0.599221	NS	0.566549	62279	LC/MS Pos Early
X - 12729	Preterm - Term	untreated	0.636132	0.365834	91	1.73885	0.0854425	Delivery	LM	0.599221	NS	1.88916	46623	LC/MS Neg
catechol sulfate	Preterm - Term	untreated	0.618319	0.355624	91	1.73869	0.085472	Delivery	LM	0.599221	NS	1.85581	35320	LC/MS Neg
X - 12101	Preterm - Term	zdv	0.629131	0.362219	91	1.73688	0.0857924	Delivery	LM	0.599381	NS	1.87598	47642	LC/MS Pos Early
ceramide (d18:1/14:0, d16:1/16:0)*	Preterm - Term	untreated	0.558581	0.321673	91	1.73649	0.0858617	Delivery	LM	0.599381	NS	1.74819	57432	LC/MS Pos Late
3-methylglutaconate	Preterm - Term	PI-ART	0.563101	0.324564	91	1.73494	0.0861366	Delivery	LM	0.600017	NS	1.75611	38667	LC/MS Polar
X - 24556	Preterm - Term	untreated	0.639368	0.368873	91	1.7333	0.0864291	Delivery	LM	0.600205	NS	1.89528	52877	LC/MS Neg
proline	Preterm - Term	PI-ART	0.549105	0.317291	91	1.7306	0.0869124	Delivery	LM	0.600205	NS	1.7317	1898	LC/MS Pos Early
1,2-dipalmitoyl-GPE (16:0/16:0)*	Preterm - Term	PI-ART	0.551782	0.318998	91	1.72973	0.0870685	Delivery	LM	0.600205	NS	1.73634	57341	LC/MS Pos Late
5alpha-pregnan-3beta,20alpha-diol disulfate	Preterm - Term	untreated	0.529049	0.306085	91	1.72844	0.0873011	Delivery	LM	0.600205	NS	1.69732	37198	LC/MS Neg
4-acetamidobutanoate	Preterm - Term	untreated	0.644637	0.373088	91	1.72784	0.0874086	Delivery	LM	0.600205	NS	1.9053	1558	LC/MS Polar
behenoyl sphingomyelin (d18:1/22:0)*	Preterm - Term	zdv	0.608188	0.352029	91	1.72766	0.0874413	Delivery	LM	0.600205	NS	1.8371	48492	LC/MS Pos Late
N-acetyltyrosine	Preterm - Term	untreated	0.592406	0.343167	91	1.72629	0.0876885	Delivery	LM	0.600205	NS	1.80833	32390	LC/MS Neg
maltose	Preterm - Term	zdv	0.637528	0.369382	91	1.72593	0.0877541	Delivery	LM	0.600205	NS	1.8918	15586	LC/MS Polar
X - 21258	Preterm - Term	PI-ART	0.552042	0.320163	91	1.72425	0.0880573	Delivery	LM	0.600205	NS	1.7368	46259	LC/MS Neg
X - 23665	Preterm - Term	PI-ART	-0.556369	0.322756	91	-1.72381	0.0881383	Delivery	LM	0.600205	NS	0.573287	49542	LC/MS Pos Early
lignoceroyl sphingomyelin (d18:1/24:0)	Preterm - Term	untreated	0.627606	0.364134	91	1.72355	0.0881844	Delivery	LM	0.600205	NS	1.87312	57330	LC/MS Pos Late
AMP	Preterm - Term	PI-ART	0.544582	0.316447	91	1.72093	0.0886627	Delivery	LM	0.60193	NS	1.72389	32342	LC/MS Pos Early
alpha-hydroxyisocaproate	Preterm - Term	PI-ART	0.561597	0.326654	91	1.71924	0.0889706	Delivery	LM	0.60193	NS	1.75347	22132	LC/MS Neg
N-acetylhistidine	Preterm - Term	PI-ART	0.556825	0.324093	91	1.7181	0.0891785	Delivery	LM	0.60193	NS	1.74512	33946	LC/MS Neg
X - 12849	Preterm - Term	zdv	0.611075	0.355921	91	1.71688	0.0894026	Delivery	LM	0.60193	NS	1.84241	46636	LC/MS Neg
1-(1-enyl-stearoyl)-GPE (P-18:0)*	Preterm - Term	zdv	0.608961	0.354883	91	1.71595	0.0895745	Delivery	LM	0.60193	NS	1.83852	39271	LC/MS Pos Late
pimeloylcarnitine/3-methyladipoylcarnitine (C7-DC)	Preterm - Term	untreated	0.650142	0.378945	91	1.71566	0.089627	Delivery	LM	0.60193	NS	1.91581	53224	LC/MS Pos Early
X - 12096	Preterm - Term	untreated	0.652118	0.380445	91	1.71409	0.0899161	Delivery	LM	0.60193	NS	1.9196	47686	LC/MS Pos Early
1-carboxyethylvaline	Preterm - Term	PI-ART	0.543829	0.317431	91	1.71322	0.0900774	Delivery	LM	0.60193	NS	1.72259	62562	LC/MS Neg
1-carboxyethylphenylalanine	Preterm - Term	PI-ART	0.543869	0.317695	91	1.71193	0.0903165	Delivery	LM	0.60193	NS	1.72266	62566	LC/MS Neg
1-stearoyl-2-arachidonoyl-GPI (18:0/20:4)	Preterm - Term	untreated	0.563025	0.329064	91	1.71099	0.0904898	Delivery	LM	0.60193	NS	1.75598	52449	LC/MS Pos Late
hexanoylglycine (C6)	Preterm - Term	untreated	-0.65085	0.380509	91	-1.71047	0.0905858	Delivery	LM	0.60193	NS	0.521602	35436	LC/MS Neg
hydroxyproline	Preterm - Term	zdv	0.611893	0.35787	91	1.70982	0.0907073	Delivery	LM	0.60193	NS	1.84392	32306	LC/MS Pos Early
eicosapentaenoate (EPA; 20:5n3)	Preterm - Term	zdv	-0.616788	0.361158	91	-1.70781	0.091082	Delivery	LM	0.60193	NS	0.539675	18467	LC/MS Neg
lignoceroyl sphingomyelin (d18:1/24:0)	Preterm - Term	PI-ART	0.533021	0.312206	91	1.70728	0.0911808	Delivery	LM	0.60193	NS	1.70407	57330	LC/MS Pos Late
X - 12680	Preterm - Term	PI-ART	0.557855	0.326803	91	1.70701	0.091231	Delivery	LM	0.60193	NS	1.74692	47437	LC/MS Pos Early
O-sulfo-L-tyrosine	Preterm - Term	zdv	0.602627	0.353203	91	1.70618	0.0913858	Delivery	LM	0.60193	NS	1.82691	45413	LC/MS Neg
X - 15245	Preterm - Term	untreated	0.607485	0.356294	91	1.70501	0.0916043	Delivery	LM	0.602057	NS	1.83581	46661	LC/MS Neg
lignoceroyl sphingomyelin (d18:1/24:0)	Preterm - Term	zdv	0.595742	0.349762	91	1.70328	0.0919293	Delivery	LM	0.602057	NS	1.81438	57330	LC/MS Pos Late
X - 11852	Preterm - Term	PI-ART	0.513265	0.301366	91	1.70313	0.0919578	Delivery	LM	0.602057	NS	1.67074	46521	LC/MS Neg
X - 23780	Preterm - Term	zdv	-0.618127	0.363358	91	-1.70115	0.092329	Delivery	LM	0.603277	NS	0.538953	49679	LC/MS Pos Early
X - 22162	Preterm - Term	untreated	0.623032	0.366725	91	1.69891	0.0927529	Delivery	LM	0.603366	NS	1.86457	47417	LC/MS Pos Early
2,6-dihydroxybenzoic acid	Preterm - Term	untreated	0.580768	0.341949	91	1.69841	0.0928478	Delivery	LM	0.603366	NS	1.78741	63042	LC/MS Neg
1-carboxyethylvaline	Preterm - Term	untreated	0.628366	0.370229	91	1.69724	0.0930699	Delivery	LM	0.603366	NS	1.87455	62562	LC/MS Neg
sphingomyelin (d18:2/16:0, d18:1/16:1)*	Preterm - Term	zdv	0.557872	0.328706	91	1.69718	0.0930812	Delivery	LM	0.603366	NS	1.74695	42459	LC/MS Pos Late
N-oleoylserine	Preterm - Term	untreated	0.606208	0.357799	91	1.69427	0.0936337	Delivery	LM	0.605745	NS	1.83347	57664	LC/MS Neg
X - 12283	Preterm - Term	PI-ART	0.530117	0.313471	91	1.69112	0.0942364	Delivery	LM	0.608439	NS	1.69913	47708	LC/MS Pos Early
gamma-glutamylmethionine	Preterm - Term	untreated	-0.642014	0.380195	91	-1.68864	0.0947118	Delivery	LM	0.610303	NS	0.526232	44872	LC/MS Pos Early
N-acetylleucine	Preterm - Term	PI-ART	0.539669	0.320365	91	1.68454	0.0955034	Delivery	LM	0.614192	NS	1.71544	1587	LC/MS Neg
3-hydroxyisobutyrate	Preterm - Term	untreated	0.600921	0.356952	91	1.68348	0.0957102	Delivery	LM	0.614313	NS	1.8238	1549	LC/MS Polar
sphingomyelin (d18:2/16:0, d18:1/16:1)*	Preterm - Term	PI-ART	0.493387	0.29341	91	1.68156	0.096083	Delivery	LM	0.615497	NS	1.63785	42459	LC/MS Pos Late
sphingomyelin (d18:1/24:1, d18:2/24:0)*	Preterm - Term	untreated	0.620966	0.3699	91	1.67874	0.0966331	Delivery	LM	0.617809	NS	1.86072	47153	LC/MS Pos Late
pseudouridine	Preterm - Term	untreated	0.616433	0.367698	91	1.67647	0.097079	Delivery	LM	0.618026	NS	1.85231	33442	LC/MS Neg
aspartate	Preterm - Term	PI-ART	0.549555	0.327888	91	1.67604	0.0971621	Delivery	LM	0.618026	NS	1.73248	443	LC/MS Pos Early
pentose acid*	Preterm - Term	zdv	-0.597338	0.356476	91	-1.67568	0.0972347	Delivery	LM	0.618026	NS	0.550275	63264	LC/MS Polar
tenofovir	Preterm - Term	PI-ART	0.553552	0.331016	91	1.67228	0.0979036	Delivery	LM	0.62107	NS	1.73942	63283	LC/MS Neg
X - 13866	Preterm - Term	untreated	0.625021	0.374016	91	1.67111	0.0981358	Delivery	LM	0.621256	NS	1.86829	46417	LC/MS Neg
sphingomyelin (d17:1/14:0, d16:1/15:0)*	Preterm - Term	PI-ART	0.499678	0.29917	91	1.67021	0.0983133	Delivery	LM	0.621256	NS	1.64819	62152	LC/MS Pos Late
2-stearoyl-GPE (18:0)*	Preterm - Term	untreated	0.577134	0.346039	91	1.66783	0.0987871	Delivery	LM	0.621979	NS	1.78093	41220	LC/MS Neg
glycosyl ceramide (d18:1/23:1, d17:1/24:1)*	Preterm - Term	untreated	0.602817	0.361771	91	1.66629	0.099094	Delivery	LM	0.621979	NS	1.82726	57448	LC/MS Pos Late
iminodiacetate (IDA)	Preterm - Term	zdv	0.571097	0.342767	91	1.66614	0.0991249	Delivery	LM	0.621979	NS	1.77021	21025	LC/MS Pos Early
oleoyl-arachidonoyl-glycerol (18:1/20:4) [2]*	Preterm - Term	untreated	0.532208	0.319518	91	1.66566	0.0992207	Delivery	LM	0.621979	NS	1.70269	54961	LC/MS Pos Late
mead acid (20:3n9)	Preterm - Term	PI-ART	0.500985	0.300938	91	1.66474	0.0994036	Delivery	LM	0.621979	NS	1.65035	35174	LC/MS Neg
2-hydroxystearate	Preterm - Term	PI-ART	0.499758	0.30066	91	1.6622	0.0999133	Delivery	LM	0.621979	NS	1.64832	17945	LC/MS Neg
valylglycine	Preterm - Term	PI-ART	0.546082	0.328555	91	1.66207	0.0999397	Delivery	LM	0.621979	NS	1.72647	40475	LC/MS Neg
1-palmitoyl-2-dihomo-linolenoyl-GPC (16:0/20:3n3 or 6)*	Preterm - Term	PI-ART	0.498646	0.300075	91	1.66174	0.100007	Delivery	LM	0.621979	NS	1.64649	52454	LC/MS Pos Late
1,2,3-benzenetriol sulfate (2)	Preterm - Term	PI-ART	-0.539468	0.324775	91	-1.66105	0.100145	Delivery	LM	0.621979	NS	0.583058	48762	LC/MS Neg
methyl indole-3-acetate	Preterm - Term	zdv	0.565236	0.340594	91	1.65956	0.100446	Delivery	LM	0.621979	NS	1.75986	1584	LC/MS Pos Early
docosahexaenoate (DHA; 22:6n3)	Preterm - Term	untreated	0.604469	0.364317	91	1.65918	0.100522	Delivery	LM	0.621979	NS	1.83028	44675	LC/MS Neg
citraconate/glutaconate	Preterm - Term	PI-ART	0.5315	0.32146	91	1.65339	0.101697	Delivery	LM	0.623829	NS	1.70148	47076	LC/MS Polar
4-allylphenol sulfate	Preterm - Term	zdv	0.574229	0.347373	91	1.65306	0.101764	Delivery	LM	0.623829	NS	1.77576	37181	LC/MS Neg
5alpha-androstan-3alpha,17alpha-diol monosulfate	Preterm - Term	PI-ART	0.463355	0.280323	91	1.65293	0.101791	Delivery	LM	0.623829	NS	1.5894	37183	LC/MS Neg
glycoursodeoxycholic acid sulfate (1)	Preterm - Term	zdv	0.579006	0.350619	91	1.65138	0.102107	Delivery	LM	0.623829	NS	1.78426	63731	LC/MS Neg
1-stearoyl-GPE (18:0)	Preterm - Term	untreated	0.563423	0.341572	91	1.6495	0.102494	Delivery	LM	0.623829	NS	1.75667	42398	LC/MS Pos Late
X - 25271	Preterm - Term	zdv	0.58391	0.354023	91	1.64936	0.102523	Delivery	LM	0.623829	NS	1.79303	62500	LC/MS Pos Early
arachidonoylcarnitine (C20:4)	Preterm - Term	PI-ART	0.506544	0.307151	91	1.64917	0.102561	Delivery	LM	0.623829	NS	1.65955	57518	LC/MS Pos Late
spermidine	Preterm - Term	PI-ART	0.515883	0.312912	91	1.64865	0.102667	Delivery	LM	0.623829	NS	1.67512	485	LC/MS Pos Late
palmitoyl sphingomyelin (d18:1/16:0)	Preterm - Term	zdv	0.607538	0.368618	91	1.64815	0.10277	Delivery	LM	0.623829	NS	1.83591	37506	LC/MS Pos Late
taurine	Preterm - Term	untreated	0.616665	0.374484	91	1.6467	0.103068	Delivery	LM	0.623829	NS	1.85274	2125	LC/MS Pos Early
1-stearoyl-2-linoleoyl-GPE (18:0/18:2)*	Preterm - Term	untreated	0.611768	0.371549	91	1.64653	0.103103	Delivery	LM	0.623829	NS	1.84369	52446	LC/MS Pos Late
glycine	Preterm - Term	zdv	0.606393	0.368294	91	1.64649	0.103112	Delivery	LM	0.623829	NS	1.8338	58	LC/MS Pos Early
gamma-glutamyl-alpha-lysine	Preterm - Term	untreated	-0.630572	0.383545	91	-1.64406	0.103613	Delivery	LM	0.624499	NS	0.532287	55015	LC/MS Pos Early
3-hydroxykynurenine	Preterm - Term	untreated	0.619459	0.376934	91	1.64341	0.103749	Delivery	LM	0.624499	NS	1.85792	22110	LC/MS Pos Early
2-ketocaprylate	Preterm - Term	PI-ART	-0.511066	0.311023	91	-1.64318	0.103797	Delivery	LM	0.624499	NS	0.599856	63120	LC/MS Neg
N-acetylserine	Preterm - Term	zdv	0.591813	0.360502	91	1.64164	0.104117	Delivery	LM	0.625277	NS	1.80726	37076	LC/MS Polar
zidovudine	Preterm - Term	zdv	-0.561203	0.34244	91	-1.63883	0.104701	Delivery	LM	0.627629	NS	0.570522	63292	LC/MS Pos Early
hydroxyproline	Preterm - Term	PI-ART	0.522437	0.319443	91	1.63546	0.105407	Delivery	LM	0.628866	NS	1.68613	32306	LC/MS Pos Early
4-methoxyphenol sulfate	Preterm - Term	untreated	0.599498	0.366595	91	1.63531	0.105438	Delivery	LM	0.628866	NS	1.82121	48457	LC/MS Neg
X - 11787	Preterm - Term	zdv	0.532206	0.325588	91	1.6346	0.105588	Delivery	LM	0.628866	NS	1.70268	33132	LC/MS Pos Early
1-carboxyethylleucine	Preterm - Term	untreated	0.596059	0.364985	91	1.6331	0.105903	Delivery	LM	0.628866	NS	1.81495	62559	LC/MS Neg
tricosanoyl sphingomyelin (d18:1/23:0)*	Preterm - Term	PI-ART	0.519465	0.319082	91	1.628	0.106983	Delivery	LM	0.628866	NS	1.68113	52436	LC/MS Pos Late
glycoursodeoxycholic acid sulfate (1)	Preterm - Term	untreated	0.594215	0.365026	91	1.62787	0.10701	Delivery	LM	0.628866	NS	1.81161	63731	LC/MS Neg
oleoyl-arachidonoyl-glycerol (18:1/20:4) [1]*	Preterm - Term	untreated	0.522216	0.320893	91	1.62738	0.107113	Delivery	LM	0.628866	NS	1.68576	54960	LC/MS Pos Late
2,3-dihydroxy-5-methylthio-4-pentenoate (DMTPA)*	Preterm - Term	zdv	0.567199	0.348629	91	1.62694	0.107207	Delivery	LM	0.628866	NS	1.76332	62805	LC/MS Neg
inosine	Preterm - Term	untreated	0.596299	0.366594	91	1.62659	0.107282	Delivery	LM	0.628866	NS	1.81539	1123	LC/MS Neg
sphingomyelin (d18:1/20:2, d18:2/20:1, d16:1/22:2)*	Preterm - Term	zdv	-0.586041	0.360386	91	-1.62615	0.107377	Delivery	LM	0.628866	NS	0.556526	57481	LC/MS Pos Late
X - 11261	Preterm - Term	untreated	-0.628879	0.386748	91	-1.62607	0.107393	Delivery	LM	0.628866	NS	0.533189	32578	LC/MS Pos Late
2,8-quinolinediol sulfate	Preterm - Term	PI-ART	0.528858	0.325242	91	1.62604	0.107399	Delivery	LM	0.628866	NS	1.69699	48691	LC/MS Neg
1-methylurate	Preterm - Term	zdv	0.563514	0.346679	91	1.62547	0.107522	Delivery	LM	0.628866	NS	1.75684	34395	LC/MS Neg
sphingosine	Preterm - Term	untreated	0.588648	0.362239	91	1.62503	0.107616	Delivery	LM	0.628866	NS	1.80155	17747	LC/MS Pos Late
orotidine	Preterm - Term	PI-ART	0.507282	0.312455	91	1.62354	0.107934	Delivery	LM	0.628866	NS	1.66077	35172	LC/MS Polar
mannonate*	Preterm - Term	untreated	0.626658	0.386042	91	1.62329	0.107987	Delivery	LM	0.628866	NS	1.87135	62864	LC/MS Polar
methyl indole-3-acetate	Preterm - Term	PI-ART	0.492581	0.304022	91	1.62022	0.108646	Delivery	LM	0.631578	NS	1.63654	1584	LC/MS Pos Early
1-methyladenosine	Preterm - Term	untreated	0.590738	0.365683	91	1.61544	0.109677	Delivery	LM	0.634956	NS	1.80532	15650	LC/MS Pos Early
glycosyl ceramide (d18:2/24:1, d18:1/24:2)*	Preterm - Term	untreated	0.57279	0.354681	91	1.61494	0.109785	Delivery	LM	0.634956	NS	1.77321	57453	LC/MS Pos Late
sphingadienine	Preterm - Term	untreated	0.584869	0.362204	91	1.61475	0.109827	Delivery	LM	0.634956	NS	1.79476	57426	LC/MS Pos Late
oleoylcholine	Preterm - Term	PI-ART	0.522148	0.323651	91	1.61331	0.11014	Delivery	LM	0.634956	NS	1.68564	53260	LC/MS Pos Late
dimethylglycine	Preterm - Term	PI-ART	0.528843	0.327855	91	1.61304	0.110199	Delivery	LM	0.634956	NS	1.69697	5086	LC/MS Pos Early
X - 12027	Preterm - Term	PI-ART	0.520402	0.322866	91	1.61182	0.110464	Delivery	LM	0.635361	NS	1.6827	47510	LC/MS Neg
androstenediol (3beta,17beta) monosulfate (2)	Preterm - Term	PI-ART	-0.517118	0.321068	91	-1.61062	0.110726	Delivery	LM	0.635752	NS	0.596237	37210	LC/MS Neg
thymol sulfate	Preterm - Term	zdv	-0.596753	0.371291	91	-1.60724	0.111467	Delivery	LM	0.637976	NS	0.550596	36095	LC/MS Neg
4-hydroxyglutamate	Preterm - Term	zdv	0.568237	0.35395	91	1.60541	0.111868	Delivery	LM	0.637976	NS	1.76515	40499	LC/MS Pos Early
X - 16580	Preterm - Term	PI-ART	-0.509967	0.317881	91	-1.60427	0.112119	Delivery	LM	0.637976	NS	0.600515	47804	LC/MS Pos Early
gamma-tocopherol/beta-tocopherol	Preterm - Term	PI-ART	0.526476	0.328398	91	1.60316	0.112364	Delivery	LM	0.637976	NS	1.69296	52473	LC/MS Pos Late
4-hydroxycoumarin	Preterm - Term	PI-ART	0.507398	0.316558	91	1.60286	0.11243	Delivery	LM	0.637976	NS	1.66096	37445	LC/MS Neg
palmitoleoyl-arachidonoyl-glycerol (16:1/20:4) [2]*	Preterm - Term	PI-ART	0.43536	0.271769	91	1.60195	0.112633	Delivery	LM	0.637976	NS	1.54552	57406	LC/MS Pos Late
trimethylamine N-oxide	Preterm - Term	PI-ART	0.50367	0.314419	91	1.60191	0.112642	Delivery	LM	0.637976	NS	1.65478	40406	LC/MS Pos Early
guaiacol sulfate	Preterm - Term	zdv	-0.550851	0.343905	91	-1.60175	0.112676	Delivery	LM	0.637976	NS	0.576459	46111	LC/MS Neg
X - 21339	Preterm - Term	untreated	-0.614426	0.384083	91	-1.59972	0.113126	Delivery	LM	0.639418	NS	0.540951	46384	LC/MS Neg
N-acetylaspartate (NAA)	Preterm - Term	untreated	0.602601	0.376938	91	1.59867	0.11336	Delivery	LM	0.63963	NS	1.82686	22185	LC/MS Polar
1-stearoyl-2-oleoyl-GPE (18:0/18:1)	Preterm - Term	PI-ART	0.474682	0.297203	91	1.59716	0.113696	Delivery	LM	0.640424	NS	1.6075	42448	LC/MS Pos Late
N-behenoyl-sphingadienine (d18:2/22:0)*	Preterm - Term	untreated	0.529882	0.332035	91	1.59586	0.113987	Delivery	LM	0.640954	NS	1.69873	57372	LC/MS Pos Late
imidazole lactate	Preterm - Term	zdv	0.573789	0.359781	91	1.59483	0.114218	Delivery	LM	0.641152	NS	1.77498	15716	LC/MS Pos Early
X - 21796	Preterm - Term	zdv	0.557692	0.350057	91	1.59314	0.114596	Delivery	LM	0.642168	NS	1.74664	46972	LC/MS Neg
2-hydroxylaurate	Preterm - Term	PI-ART	-0.470368	0.295698	91	-1.5907	0.115145	Delivery	LM	0.642907	NS	0.624773	52916	LC/MS Neg
hydroxyasparagine	Preterm - Term	PI-ART	0.496312	0.312366	91	1.58888	0.115556	Delivery	LM	0.642907	NS	1.64265	62060	LC/MS Pos Early
allantoin	Preterm - Term	zdv	0.580916	0.365734	91	1.58836	0.115674	Delivery	LM	0.642907	NS	1.78767	1107	LC/MS Polar
glycosyl-N-behenoyl-sphingadienine (d18:2/22:0)*	Preterm - Term	untreated	0.567073	0.357041	91	1.58825	0.115697	Delivery	LM	0.642907	NS	1.7631	57421	LC/MS Pos Late
N-stearoyl-sphingosine (d18:1/18:0)*	Preterm - Term	untreated	0.508027	0.319877	91	1.58819	0.115711	Delivery	LM	0.642907	NS	1.66201	54979	LC/MS Pos Late
2S,3R-dihydroxybutyrate	Preterm - Term	zdv	0.578008	0.364155	91	1.58726	0.115923	Delivery	LM	0.642991	NS	1.78248	62950	LC/MS Polar
alpha-ketoglutaramate*	Preterm - Term	zdv	0.561655	0.354327	91	1.58513	0.116405	Delivery	LM	0.644567	NS	1.75357	62101	LC/MS Polar
3-carboxy-4-methyl-5-pentyl-2-furanpropionate (3-CMPFP)	Preterm - Term	untreated	0.604001	0.382196	91	1.58035	0.117498	Delivery	LM	0.649517	NS	1.82942	61871	LC/MS Neg
N-oleoyltaurine	Preterm - Term	untreated	0.522719	0.330976	91	1.57933	0.117731	Delivery	LM	0.649708	NS	1.68661	39732	LC/MS Neg
1-palmitoyl-GPE (16:0)	Preterm - Term	PI-ART	0.487423	0.308982	91	1.57751	0.118148	Delivery	LM	0.650235	NS	1.62812	35631	LC/MS Pos Late
5alpha-pregnan-3beta,20alpha-diol disulfate	Preterm - Term	PI-ART	0.413906	0.262434	91	1.57718	0.118225	Delivery	LM	0.650235	NS	1.51271	37198	LC/MS Neg
2-arachidonoylglycerol (20:4)	Preterm - Term	PI-ART	0.501739	0.319314	91	1.5713	0.119583	Delivery	LM	0.656165	NS	1.65159	19266	LC/MS Neg
sphinganine	Preterm - Term	untreated	0.577276	0.367655	91	1.57016	0.119849	Delivery	LM	0.656165	NS	1.78118	17769	LC/MS Pos Late
suberate (C8-DC)	Preterm - Term	PI-ART	0.516551	0.329119	91	1.5695	0.120002	Delivery	LM	0.656165	NS	1.67624	15730	LC/MS Neg
lactose	Preterm - Term	untreated	0.5828	0.371487	91	1.56883	0.120158	Delivery	LM	0.656165	NS	1.79105	567	LC/MS Polar
1-palmitoyl-2-docosahexaenoyl-GPC (16:0/22:6)	Preterm - Term	untreated	0.585904	0.373915	91	1.56694	0.120599	Delivery	LM	0.656165	NS	1.79662	52610	LC/MS Pos Late
2'-O-methyluridine	Preterm - Term	PI-ART	0.503629	0.321483	91	1.56658	0.120683	Delivery	LM	0.656165	NS	1.65472	57655	LC/MS Neg
epiandrosterone sulfate	Preterm - Term	untreated	-0.554882	0.354359	91	-1.56588	0.120849	Delivery	LM	0.656165	NS	0.57414	33973	LC/MS Neg
methionine sulfone	Preterm - Term	untreated	0.554761	0.354527	91	1.56479	0.121103	Delivery	LM	0.656165	NS	1.74152	44878	LC/MS Pos Early
1-arachidonylglycerol (20:4)	Preterm - Term	PI-ART	0.493115	0.315587	91	1.56254	0.121633	Delivery	LM	0.656165	NS	1.63741	34397	LC/MS Neg
glutamine conjugate of C6H10O2 (1)*	Preterm - Term	zdv	0.524926	0.335951	91	1.56251	0.12164	Delivery	LM	0.656165	NS	1.69033	63657	LC/MS Neg
dimethylarginine (ADMA + SDMA)	Preterm - Term	PI-ART	0.506119	0.32405	91	1.56186	0.121793	Delivery	LM	0.656165	NS	1.65884	36808	LC/MS Pos Early
cysteine sulfinic acid	Preterm - Term	untreated	0.520214	0.333363	91	1.5605	0.122112	Delivery	LM	0.656165	NS	1.68239	37443	LC/MS Pos Early
docosahexaenoate (DHA; 22:6n3)	Preterm - Term	zdv	-0.545932	0.349938	91	-1.56008	0.122212	Delivery	LM	0.656165	NS	0.579302	44675	LC/MS Neg
sphinganine-1-phosphate	Preterm - Term	PI-ART	0.489289	0.3137	91	1.55974	0.122293	Delivery	LM	0.656165	NS	1.63116	52605	LC/MS Pos Late
2-arachidonoylglycerol (20:4)	Preterm - Term	zdv	-0.557733	0.357726	91	-1.55911	0.122442	Delivery	LM	0.656165	NS	0.572505	19266	LC/MS Neg
ximenoylcarnitine (C26:1)*	Preterm - Term	PI-ART	0.467111	0.299662	91	1.55879	0.122516	Delivery	LM	0.656165	NS	1.59538	57517	LC/MS Pos Late
X - 24951	Preterm - Term	PI-ART	-0.464648	0.298664	91	-1.55575	0.123238	Delivery	LM	0.658949	NS	0.628356	57718	LC/MS Neg
N2,N2-dimethylguanosine	Preterm - Term	zdv	0.539461	0.346957	91	1.55483	0.123457	Delivery	LM	0.659041	NS	1.71508	35137	LC/MS Pos Early
stearoyl-arachidonoyl-glycerol (18:0/20:4) [2]*	Preterm - Term	untreated	0.56413	0.363034	91	1.55393	0.123672	Delivery	LM	0.659112	NS	1.75792	57449	LC/MS Pos Late
histidine betaine (hercynine)*	Preterm - Term	zdv	-0.534587	0.344763	91	-1.5506	0.12447	Delivery	LM	0.661378	NS	0.585911	62278	LC/MS Pos Early
2-hydroxyhippurate (salicylurate)	Preterm - Term	PI-ART	0.498732	0.321667	91	1.55046	0.124502	Delivery	LM	0.661378	NS	1.64663	18281	LC/MS Neg
N-oleoyltaurine	Preterm - Term	zdv	-0.491826	0.317912	91	-1.54705	0.125322	Delivery	LM	0.664654	NS	0.611509	39732	LC/MS Neg
3-(3-hydroxyphenyl)propionate	Preterm - Term	untreated	0.58481	0.378346	91	1.5457	0.125647	Delivery	LM	0.66473	NS	1.79465	35635	LC/MS Neg
octadecadienedioate (C18:2-DC)*	Preterm - Term	PI-ART	-0.500481	0.323872	91	-1.5453	0.125743	Delivery	LM	0.66473	NS	0.606239	61860	LC/MS Neg
1-oleoylglycerol (18:1)	Preterm - Term	zdv	-0.567761	0.367716	91	-1.54402	0.126054	Delivery	LM	0.665297	NS	0.566793	21184	LC/MS Neg
maleate	Preterm - Term	untreated	0.58679	0.380347	91	1.54278	0.126355	Delivery	LM	0.665812	NS	1.79821	20676	LC/MS Polar
phenyllactate (PLA)	Preterm - Term	untreated	0.566663	0.367621	91	1.54143	0.126682	Delivery	LM	0.666455	NS	1.76238	22130	LC/MS Neg
1-(1-enyl-palmitoyl)-2-linoleoyl-GPE (P-16:0/18:2)*	Preterm - Term	zdv	0.569209	0.369822	91	1.53914	0.127239	Delivery	LM	0.667167	NS	1.76687	52677	LC/MS Pos Late
S-methylcysteine	Preterm - Term	untreated	-0.578072	0.375655	91	-1.53883	0.127315	Delivery	LM	0.667167	NS	0.560979	39592	LC/MS Neg
glycodeoxycholate	Preterm - Term	zdv	-0.521941	0.339379	91	-1.53793	0.127536	Delivery	LM	0.667167	NS	0.593368	18477	LC/MS Neg
dodecenedioate (C12:1-DC)*	Preterm - Term	PI-ART	-0.497493	0.323729	91	-1.53676	0.127823	Delivery	LM	0.667167	NS	0.608053	61864	LC/MS Neg
X - 24473	Preterm - Term	untreated	0.583799	0.379905	91	1.5367	0.127838	Delivery	LM	0.667167	NS	1.79284	52790	LC/MS Pos Early
glycosyl ceramide (d18:1/20:0, d16:1/22:0)*	Preterm - Term	PI-ART	0.456485	0.297854	91	1.53258	0.128848	Delivery	LM	0.668128	NS	1.57852	57595	LC/MS Pos Late
ceramide (d16:1/24:1, d18:1/22:1)*	Preterm - Term	untreated	0.562435	0.367192	91	1.53172	0.129061	Delivery	LM	0.668128	NS	1.75494	57437	LC/MS Pos Late
indole-3-carboxylate	Preterm - Term	zdv	-0.546941	0.357128	91	-1.5315	0.129116	Delivery	LM	0.668128	NS	0.578718	38116	LC/MS Neg
3-(N-acetyl-L-cystein-S-yl) acetaminophen	Preterm - Term	zdv	-0.55776	0.364196	91	-1.53148	0.129119	Delivery	LM	0.668128	NS	0.57249	45721	LC/MS Neg
X - 24949	Preterm - Term	untreated	-0.587654	0.384726	91	-1.52746	0.130115	Delivery	LM	0.668128	NS	0.55563	57716	LC/MS Neg
beta-alanine	Preterm - Term	PI-ART	0.498532	0.326385	91	1.52744	0.130121	Delivery	LM	0.668128	NS	1.6463	55	LC/MS Pos Early
cortisol	Preterm - Term	zdv	0.463481	0.303445	91	1.52739	0.130132	Delivery	LM	0.668128	NS	1.5896	1712	LC/MS Neg
X - 15503	Preterm - Term	PI-ART	0.473227	0.310112	91	1.52599	0.130481	Delivery	LM	0.668128	NS	1.60517	46977	LC/MS Neg
X - 11372	Preterm - Term	untreated	-0.567375	0.371918	91	-1.52554	0.130592	Delivery	LM	0.668128	NS	0.567012	46594	LC/MS Neg
behenoyl dihydrosphingomyelin (d18:0/22:0)*	Preterm - Term	zdv	0.462906	0.303489	91	1.52528	0.130657	Delivery	LM	0.668128	NS	1.58868	57331	LC/MS Pos Late
gamma-glutamylglutamine	Preterm - Term	untreated	-0.591096	0.387756	91	-1.5244	0.130877	Delivery	LM	0.668128	NS	0.55372	2730	LC/MS Pos Early
X - 12851	Preterm - Term	untreated	-0.564672	0.370597	91	-1.52368	0.131056	Delivery	LM	0.668128	NS	0.568547	46639	LC/MS Neg
X - 24588	Preterm - Term	PI-ART	-0.496327	0.325903	91	-1.52293	0.131244	Delivery	LM	0.668128	NS	0.608763	52909	LC/MS Neg
N-acetylalanine	Preterm - Term	zdv	0.535172	0.351537	91	1.52238	0.131382	Delivery	LM	0.668128	NS	1.70774	1585	LC/MS Polar
5,6-dihydrothymine	Preterm - Term	PI-ART	0.497908	0.327114	91	1.52212	0.131446	Delivery	LM	0.668128	NS	1.64528	1418	LC/MS Pos Early
4-acetylphenyl sulfate	Preterm - Term	zdv	-0.536149	0.352263	91	-1.52202	0.131472	Delivery	LM	0.668128	NS	0.584996	44620	LC/MS Neg
deoxycholic acid (12 or 24)-sulfate*	Preterm - Term	zdv	-0.5295	0.347918	91	-1.52191	0.131499	Delivery	LM	0.668128	NS	0.588899	63688	LC/MS Neg
3-methyl-2-oxobutyrate	Preterm - Term	untreated	0.564525	0.371883	91	1.51802	0.132477	Delivery	LM	0.672054	NS	1.75861	44526	LC/MS Neg
S-allylcysteine	Preterm - Term	untreated	-0.567477	0.37425	91	-1.5163	0.132909	Delivery	LM	0.673198	NS	0.566954	43239	LC/MS Pos Early
pelargonate (9:0)	Preterm - Term	PI-ART	0.492093	0.325331	91	1.51259	0.133849	Delivery	LM	0.676909	NS	1.63574	12035	LC/MS Neg
X - 25957	Preterm - Term	untreated	0.567654	0.375669	91	1.51105	0.134241	Delivery	LM	0.677047	NS	1.76412	63908	LC/MS Pos Early
1-stearoyl-2-oleoyl-GPC (18:0/18:1)	Preterm - Term	zdv	0.468895	0.310427	91	1.51048	0.134385	Delivery	LM	0.677047	NS	1.59823	52438	LC/MS Pos Late
X - 24518	Preterm - Term	zdv	0.541137	0.358713	91	1.50855	0.134877	Delivery	LM	0.677047	NS	1.71796	52839	LC/MS Pos Early
1-oleoyl-2-docosahexaenoyl-GPE (18:1/22:6)*	Preterm - Term	untreated	0.542949	0.359969	91	1.50832	0.134936	Delivery	LM	0.677047	NS	1.72108	53209	LC/MS Pos Late
efavirenz	Preterm - Term	PI-ART	-0.5	0.331957	91	-1.50622	0.135474	Delivery	LM	0.677047	NS	0.606531	63282	LC/MS Neg
X - 24728	Preterm - Term	untreated	0.546569	0.363108	91	1.50525	0.135722	Delivery	LM	0.677047	NS	1.72732	53157	LC/MS Pos Early
3-methyl-2-oxobutyrate	Preterm - Term	zdv	0.53726	0.357205	91	1.50406	0.136028	Delivery	LM	0.677047	NS	1.71131	44526	LC/MS Neg
AMP	Preterm - Term	zdv	0.532991	0.354514	91	1.50344	0.136189	Delivery	LM	0.677047	NS	1.70402	32342	LC/MS Pos Early
acisoga	Preterm - Term	PI-ART	0.44535	0.296656	91	1.50123	0.136757	Delivery	LM	0.677047	NS	1.56104	43258	LC/MS Neg
X - 23974	Preterm - Term	untreated	0.571037	0.380423	91	1.50106	0.136802	Delivery	LM	0.677047	NS	1.7701	49883	LC/MS Neg
phenyllactate (PLA)	Preterm - Term	zdv	0.529936	0.353111	91	1.50076	0.136879	Delivery	LM	0.677047	NS	1.69882	22130	LC/MS Neg
decadienedioic acid (C10:2-DC)	Preterm - Term	untreated	0.538488	0.359152	91	1.49933	0.137249	Delivery	LM	0.677047	NS	1.71341	63685	LC/MS Polar
serotonin	Preterm - Term	zdv	0.53198	0.354861	91	1.49912	0.137303	Delivery	LM	0.677047	NS	1.7023	2342	LC/MS Pos Early
N-palmitoyl-sphingosine (d18:1/16:0)	Preterm - Term	PI-ART	0.444705	0.29665	91	1.49909	0.137312	Delivery	LM	0.677047	NS	1.56003	44877	LC/MS Pos Late
X - 23890	Preterm - Term	PI-ART	0.484605	0.323295	91	1.49896	0.137346	Delivery	LM	0.677047	NS	1.62353	49792	LC/MS Neg
sucrose	Preterm - Term	PI-ART	0.480457	0.320663	91	1.49832	0.13751	Delivery	LM	0.677047	NS	1.61681	1519	LC/MS Neg
1-(1-enyl-palmitoyl)-2-palmitoyl-GPC (P-16:0/16:0)*	Preterm - Term	PI-ART	0.472679	0.315573	91	1.49785	0.137634	Delivery	LM	0.677047	NS	1.60429	52716	LC/MS Pos Late
corticosterone	Preterm - Term	zdv	0.509798	0.340367	91	1.49779	0.137649	Delivery	LM	0.677047	NS	1.66495	5983	LC/MS Neg
hydroxyasparagine	Preterm - Term	untreated	0.545211	0.364321	91	1.49651	0.137981	Delivery	LM	0.677047	NS	1.72497	62060	LC/MS Pos Early
X - 12462	Preterm - Term	zdv	-0.532817	0.356524	91	-1.49448	0.13851	Delivery	LM	0.677047	NS	0.586949	46620	LC/MS Pos Early
palmitoleoyl-arachidonoyl-glycerol (16:1/20:4) [2]*	Preterm - Term	untreated	0.473354	0.316972	91	1.49336	0.138802	Delivery	LM	0.677047	NS	1.60537	57406	LC/MS Pos Late
N-palmitoyl-sphinganine (d18:0/16:0)	Preterm - Term	PI-ART	0.478511	0.320599	91	1.49255	0.139013	Delivery	LM	0.677047	NS	1.61367	52604	LC/MS Pos Late
1-palmitoyl-2-dihomo-linolenoyl-GPC (16:0/20:3n3 or 6)*	Preterm - Term	untreated	0.522292	0.349986	91	1.49232	0.139074	Delivery	LM	0.677047	NS	1.68589	52454	LC/MS Pos Late
sphingomyelin (d18:0/18:0, d19:0/17:0)*	Preterm - Term	PI-ART	0.485417	0.325448	91	1.49154	0.139279	Delivery	LM	0.677047	NS	1.62485	57473	LC/MS Pos Late
3-(3-amino-3-carboxypropyl)uridine*	Preterm - Term	untreated	0.550761	0.369502	91	1.49055	0.139538	Delivery	LM	0.677047	NS	1.73457	62924	LC/MS Neg
X - 24952	Preterm - Term	zdv	-0.515664	0.345966	91	-1.49051	0.139549	Delivery	LM	0.677047	NS	0.597104	57719	LC/MS Neg
maleate	Preterm - Term	PI-ART	0.485854	0.326106	91	1.48987	0.139717	Delivery	LM	0.677047	NS	1.62556	20676	LC/MS Polar
N6,N6,N6-trimethyllysine	Preterm - Term	PI-ART	0.483618	0.324689	91	1.48948	0.139819	Delivery	LM	0.677047	NS	1.62193	1498	LC/MS Pos Early
pyruvate	Preterm - Term	untreated	0.567051	0.380769	91	1.48923	0.139886	Delivery	LM	0.677047	NS	1.76306	48990	LC/MS Polar
homoarginine	Preterm - Term	zdv	-0.534224	0.358973	91	-1.4882	0.140155	Delivery	LM	0.677345	NS	0.586124	22137	LC/MS Pos Early
methyl glucopyranoside (alpha + beta)	Preterm - Term	untreated	0.532352	0.358672	91	1.48423	0.141204	Delivery	LM	0.681407	NS	1.70293	46144	LC/MS Neg
1-ribosyl-imidazoleacetate*	Preterm - Term	zdv	0.526926	0.356535	91	1.47791	0.142886	Delivery	LM	0.688017	NS	1.69372	61868	LC/MS Pos Early
3-hydroxyhexanoylcarnitine (1)	Preterm - Term	zdv	0.541169	0.366274	91	1.4775	0.142995	Delivery	LM	0.688017	NS	1.71801	62557	LC/MS Pos Early
X - 14904	Preterm - Term	zdv	-0.52198	0.353482	91	-1.47668	0.143213	Delivery	LM	0.688055	NS	0.593345	47204	LC/MS Neg
N-acetylcarnosine	Preterm - Term	PI-ART	-0.48259	0.327556	91	-1.47331	0.144119	Delivery	LM	0.689531	NS	0.617183	43488	LC/MS Pos Early
1-(1-enyl-stearoyl)-2-linoleoyl-GPE (P-18:0/18:2)*	Preterm - Term	zdv	0.519277	0.352667	91	1.47243	0.144356	Delivery	LM	0.689531	NS	1.68081	52748	LC/MS Pos Late
X - 21470	Preterm - Term	zdv	0.533245	0.362269	91	1.47196	0.144482	Delivery	LM	0.689531	NS	1.70445	46515	LC/MS Neg
lactate	Preterm - Term	untreated	0.554577	0.377032	91	1.4709	0.144766	Delivery	LM	0.689531	NS	1.74121	527	LC/MS Neg
2-O-methylascorbic acid	Preterm - Term	PI-ART	0.455394	0.309616	91	1.47083	0.144786	Delivery	LM	0.689531	NS	1.57679	63990	LC/MS Neg
hydroquinone sulfate	Preterm - Term	zdv	-0.53048	0.360744	91	-1.47052	0.144871	Delivery	LM	0.689531	NS	0.588322	35322	LC/MS Neg
lithocholate sulfate (1)	Preterm - Term	zdv	-0.473368	0.322008	91	-1.47005	0.144998	Delivery	LM	0.689531	NS	0.622901	62526	LC/MS Neg
X - 12283	Preterm - Term	untreated	0.537027	0.365611	91	1.46885	0.145323	Delivery	LM	0.690071	NS	1.71091	47708	LC/MS Pos Early
(N(1) + N(8))-acetylspermidine	Preterm - Term	PI-ART	0.470248	0.320399	91	1.46769	0.145635	Delivery	LM	0.690551	NS	1.60039	57814	LC/MS Pos Early
hypoxanthine	Preterm - Term	PI-ART	0.473101	0.322575	91	1.46664	0.145921	Delivery	LM	0.690906	NS	1.60496	3127	LC/MS Neg
2-hydroxybehenate	Preterm - Term	PI-ART	0.477818	0.32703	91	1.46108	0.147437	Delivery	LM	0.69661	NS	1.61255	57663	LC/MS Neg
N-stearoyl-sphinganine (d18:0/18:0)*	Preterm - Term	PI-ART	0.44707	0.30609	91	1.46058	0.147574	Delivery	LM	0.69661	NS	1.56372	1759	LC/MS Pos Late
glycerol	Preterm - Term	zdv	-0.535502	0.366811	91	-1.45988	0.147766	Delivery	LM	0.69661	NS	0.585375	15122	LC/MS Neg
(2,4 or 2,5)-dimethylphenol sulfate	Preterm - Term	zdv	0.512249	0.351598	91	1.45692	0.148582	Delivery	LM	0.698533	NS	1.66904	62533	LC/MS Neg
X - 16397	Preterm - Term	zdv	0.518096	0.355629	91	1.45684	0.148601	Delivery	LM	0.698533	NS	1.67883	47802	LC/MS Pos Early
dihomo-linolenoylcarnitine (C20:3n3 or 6)*	Preterm - Term	PI-ART	0.450393	0.309574	91	1.45488	0.149143	Delivery	LM	0.69874	NS	1.56893	57521	LC/MS Pos Late
1-stearoyl-2-linoleoyl-GPI (18:0/18:2)	Preterm - Term	untreated	0.542415	0.372882	91	1.45465	0.149206	Delivery	LM	0.69874	NS	1.72016	52468	LC/MS Pos Late
tricosanoyl sphingomyelin (d18:1/23:0)*	Preterm - Term	zdv	0.519689	0.357466	91	1.45381	0.149439	Delivery	LM	0.69874	NS	1.6815	52436	LC/MS Pos Late
N6-acetyllysine	Preterm - Term	zdv	0.52903	0.36395	91	1.45358	0.149503	Delivery	LM	0.69874	NS	1.69729	36752	LC/MS Neg
isovalerylcarnitine (C5)	Preterm - Term	PI-ART	0.452991	0.311802	91	1.45281	0.149715	Delivery	LM	0.69874	NS	1.57301	34407	LC/MS Pos Early
gamma-glutamylcitrulline*	Preterm - Term	untreated	-0.562834	0.387862	91	-1.45112	0.150185	Delivery	LM	0.698875	NS	0.569592	62104	LC/MS Pos Early
4-vinylphenol sulfate	Preterm - Term	PI-ART	0.453155	0.312657	91	1.44937	0.150672	Delivery	LM	0.698875	NS	1.57327	36098	LC/MS Neg
suberoylcarnitine (C8-DC)	Preterm - Term	zdv	0.529564	0.365556	91	1.44865	0.150871	Delivery	LM	0.698875	NS	1.69819	52990	LC/MS Pos Early
1-stearoyl-2-oleoyl-GPI (18:0/18:1)*	Preterm - Term	PI-ART	0.434984	0.300482	91	1.44762	0.15116	Delivery	LM	0.698875	NS	1.54494	52726	LC/MS Pos Late
3-hydroxyisobutyrate	Preterm - Term	PI-ART	0.442702	0.306047	91	1.44651	0.151469	Delivery	LM	0.698875	NS	1.55691	1549	LC/MS Polar
N-acetylputrescine	Preterm - Term	untreated	0.510503	0.353077	91	1.44587	0.15165	Delivery	LM	0.698875	NS	1.66613	37496	LC/MS Pos Early
1-stearoyl-2-oleoyl-GPS (18:0/18:1)	Preterm - Term	zdv	0.525799	0.363696	91	1.44571	0.151694	Delivery	LM	0.698875	NS	1.69181	19265	LC/MS Pos Late
taurine	Preterm - Term	zdv	0.519794	0.359704	91	1.44506	0.151875	Delivery	LM	0.698875	NS	1.68168	2125	LC/MS Pos Early
1-palmitoyl-GPE (16:0)	Preterm - Term	untreated	0.520658	0.360375	91	1.44477	0.151957	Delivery	LM	0.698875	NS	1.68314	35631	LC/MS Pos Late
laurylcarnitine (C12)	Preterm - Term	PI-ART	0.436819	0.302419	91	1.44441	0.152057	Delivery	LM	0.698875	NS	1.54778	34534	LC/MS Pos Late
2-methylbutyrylcarnitine (C5)	Preterm - Term	PI-ART	0.449493	0.311588	91	1.44259	0.15257	Delivery	LM	0.698875	NS	1.56752	45095	LC/MS Pos Early
X - 17351	Preterm - Term	untreated	0.512955	0.355619	91	1.44243	0.152615	Delivery	LM	0.698875	NS	1.67022	48001	LC/MS Neg
sphinganine-1-phosphate	Preterm - Term	untreated	0.527522	0.365877	91	1.4418	0.152791	Delivery	LM	0.698875	NS	1.69473	52605	LC/MS Pos Late
sphingomyelin (d18:1/20:1, d18:2/20:0)*	Preterm - Term	zdv	-0.491246	0.340833	91	-1.44131	0.15293	Delivery	LM	0.698875	NS	0.611864	48491	LC/MS Pos Late
1-myristoylglycerol (14:0)	Preterm - Term	zdv	-0.5177	0.359354	91	-1.44064	0.153118	Delivery	LM	0.698875	NS	0.59589	35625	LC/MS Neg
N-formylanthranilic acid	Preterm - Term	zdv	-0.528104	0.366951	91	-1.43917	0.153534	Delivery	LM	0.698875	NS	0.589722	43549	LC/MS Polar
docosapentaenoate (DPA; 22:5n3)	Preterm - Term	untreated	0.531156	0.369173	91	1.43877	0.153645	Delivery	LM	0.698875	NS	1.7009	32504	LC/MS Neg
theobromine	Preterm - Term	PI-ART	0.458477	0.318711	91	1.43853	0.153714	Delivery	LM	0.698875	NS	1.58166	18392	LC/MS Pos Early
3-methyl-2-oxovalerate	Preterm - Term	untreated	0.54628	0.380014	91	1.43753	0.153998	Delivery	LM	0.698875	NS	1.72682	15676	LC/MS Neg
quinolinate	Preterm - Term	PI-ART	0.449648	0.312831	91	1.43735	0.154048	Delivery	LM	0.698875	NS	1.56776	1899	LC/MS Pos Early
5alpha-androstan-3beta,17beta-diol disulfate	Preterm - Term	zdv	0.51687	0.359903	91	1.43614	0.154393	Delivery	LM	0.698875	NS	1.67677	37190	LC/MS Neg
tryptophan	Preterm - Term	zdv	-0.520816	0.362775	91	-1.43564	0.154533	Delivery	LM	0.698875	NS	0.594036	54	LC/MS Pos Early
sphingosine	Preterm - Term	zdv	0.499026	0.347942	91	1.43422	0.154936	Delivery	LM	0.698875	NS	1.64712	17747	LC/MS Pos Late
N6-acetyllysine	Preterm - Term	PI-ART	0.46538	0.32487	91	1.43251	0.155423	Delivery	LM	0.698875	NS	1.59262	36752	LC/MS Neg
3-methyl catechol sulfate (1)	Preterm - Term	zdv	0.510203	0.356283	91	1.43202	0.155565	Delivery	LM	0.698875	NS	1.66563	46165	LC/MS Neg
X - 24565	Preterm - Term	PI-ART	-0.462398	0.322966	91	-1.43172	0.155649	Delivery	LM	0.698875	NS	0.629772	52886	LC/MS Neg
2-hydroxyoctanoate	Preterm - Term	PI-ART	-0.44807	0.313242	91	-1.43043	0.15602	Delivery	LM	0.698875	NS	0.63886	22036	LC/MS Neg
aspartate	Preterm - Term	zdv	0.525397	0.367331	91	1.43031	0.156053	Delivery	LM	0.698875	NS	1.69113	443	LC/MS Pos Early
pentose acid*	Preterm - Term	untreated	0.530009	0.371124	91	1.42812	0.15668	Delivery	LM	0.698875	NS	1.69895	63264	LC/MS Polar
1-stearoyl-2-linoleoyl-GPI (18:0/18:2)	Preterm - Term	zdv	0.511309	0.358165	91	1.42758	0.156836	Delivery	LM	0.698875	NS	1.66747	52468	LC/MS Pos Late
gamma-glutamyl-epsilon-lysine	Preterm - Term	untreated	-0.548489	0.38445	91	-1.42668	0.157093	Delivery	LM	0.698875	NS	0.577822	33934	LC/MS Pos Early
1-palmitoyl-2-docosahexaenoyl-GPE (16:0/22:6)*	Preterm - Term	untreated	0.535449	0.375592	91	1.42561	0.157402	Delivery	LM	0.698875	NS	1.70821	52465	LC/MS Pos Late
sulfate*	Preterm - Term	untreated	0.523064	0.366967	91	1.42537	0.157471	Delivery	LM	0.698875	NS	1.68719	46960	LC/MS Neg
X - 16124	Preterm - Term	PI-ART	0.450198	0.315896	91	1.42515	0.157535	Delivery	LM	0.698875	NS	1.56862	46461	LC/MS Neg
N-acetylthreonine	Preterm - Term	untreated	0.519642	0.364835	91	1.42432	0.157774	Delivery	LM	0.698875	NS	1.68142	33939	LC/MS Neg
5,6-dihydrouridine	Preterm - Term	PI-ART	0.445193	0.312595	91	1.42418	0.157813	Delivery	LM	0.698875	NS	1.56079	61833	LC/MS Neg
nervonoylcarnitine (C24:1)*	Preterm - Term	PI-ART	0.437701	0.307445	91	1.42367	0.157962	Delivery	LM	0.698875	NS	1.54914	57531	LC/MS Pos Late
N-acetylneuraminate	Preterm - Term	zdv	0.51823	0.364307	91	1.42251	0.158297	Delivery	LM	0.698875	NS	1.67905	32377	LC/MS Pos Early
ceramide (d16:1/24:1, d18:1/22:1)*	Preterm - Term	PI-ART	0.447729	0.314827	91	1.42214	0.158403	Delivery	LM	0.698875	NS	1.56476	57437	LC/MS Pos Late
N-acetylleucine	Preterm - Term	untreated	0.53121	0.373651	91	1.42167	0.158539	Delivery	LM	0.698875	NS	1.70099	1587	LC/MS Neg
N-acetyl-2-aminooctanoate*	Preterm - Term	PI-ART	-0.442375	0.311191	91	-1.42155	0.158574	Delivery	LM	0.698875	NS	0.642509	62059	LC/MS Neg
1-palmitoyl-2-linoleoyl-GPE (16:0/18:2)	Preterm - Term	untreated	0.513783	0.361673	91	1.42058	0.158858	Delivery	LM	0.698875	NS	1.6716	42449	LC/MS Pos Late
branched chain 14:0 dicarboxylic acid	Preterm - Term	zdv	-0.501943	0.35341	91	-1.42028	0.158942	Delivery	LM	0.698875	NS	0.605353	63191	LC/MS Neg
X - 12410	Preterm - Term	zdv	0.452843	0.319012	91	1.41952	0.159165	Delivery	LM	0.698914	NS	1.57278	47921	LC/MS Neg
X - 25279	Preterm - Term	untreated	0.531302	0.374729	91	1.41783	0.159656	Delivery	LM	0.700129	NS	1.70115	62521	LC/MS Neg
indolepropionate	Preterm - Term	PI-ART	0.438479	0.30956	91	1.41646	0.160056	Delivery	LM	0.700421	NS	1.55035	32405	LC/MS Neg
cysteinylglycine	Preterm - Term	PI-ART	0.455397	0.321579	91	1.41613	0.160151	Delivery	LM	0.700421	NS	1.5768	35637	LC/MS Pos Early
1-arachidonoyl-GPE (20:4n6)*	Preterm - Term	untreated	0.474614	0.335686	91	1.41386	0.160814	Delivery	LM	0.701544	NS	1.60739	35186	LC/MS Pos Late
fructosyllysine	Preterm - Term	PI-ART	-0.462576	0.327191	91	-1.41378	0.160838	Delivery	LM	0.701544	NS	0.629659	46227	LC/MS Pos Early
ethyl alpha-glucopyranoside	Preterm - Term	PI-ART	-0.466419	0.330646	91	-1.41063	0.161763	Delivery	LM	0.70392	NS	0.627245	63152	LC/MS Neg
1-linolenoyl-GPC (18:3)*	Preterm - Term	PI-ART	0.449198	0.318512	91	1.4103	0.16186	Delivery	LM	0.70392	NS	1.56705	45951	LC/MS Pos Late
lamivudine	Preterm - Term	PI-ART	-0.234602	0.166417	91	-1.40973	0.162029	Delivery	LM	0.70392	NS	0.790885	63284	LC/MS Pos Early
phenyllactate (PLA)	Preterm - Term	PI-ART	0.443111	0.315195	91	1.40583	0.163179	Delivery	LM	0.707087	NS	1.55755	22130	LC/MS Neg
glycerol 3-phosphate	Preterm - Term	untreated	-0.503491	0.358154	91	-1.40579	0.163191	Delivery	LM	0.707087	NS	0.604417	43847	LC/MS Pos Early
2-aminooctanoate	Preterm - Term	PI-ART	-0.447848	0.319395	91	-1.40217	0.164265	Delivery	LM	0.709287	NS	0.639002	43343	LC/MS Pos Late
X - 24307	Preterm - Term	zdv	0.470604	0.335634	91	1.40213	0.164277	Delivery	LM	0.709287	NS	1.60096	52502	LC/MS Neg
glycerophosphoethanolamine	Preterm - Term	PI-ART	0.431312	0.307665	91	1.40189	0.16435	Delivery	LM	0.709287	NS	1.53928	37455	LC/MS Polar
arabonate/xylonate	Preterm - Term	untreated	0.512114	0.365561	91	1.4009	0.164646	Delivery	LM	0.709627	NS	1.66882	48255	LC/MS Polar
palmitoyl ethanolamide	Preterm - Term	untreated	0.533803	0.381488	91	1.39926	0.165133	Delivery	LM	0.70988	NS	1.70541	38165	LC/MS Neg
gentisate	Preterm - Term	zdv	-0.506734	0.362148	91	-1.39925	0.165139	Delivery	LM	0.70988	NS	0.60246	18280	LC/MS Polar
3-phenylpropionate (hydrocinnamate)	Preterm - Term	PI-ART	0.428539	0.306488	91	1.39822	0.165444	Delivery	LM	0.710258	NS	1.53501	15749	LC/MS Neg
gentisate	Preterm - Term	PI-ART	0.451521	0.323261	91	1.39677	0.16588	Delivery	LM	0.711093	NS	1.5707	18280	LC/MS Polar
dihomolinolenate (20:3n3 or 3n6)	Preterm - Term	untreated	0.507729	0.363671	91	1.39612	0.166074	Delivery	LM	0.711093	NS	1.66151	35718	LC/MS Neg
ADSGEGDFXAEGGGVR*	Preterm - Term	untreated	0.539227	0.386538	91	1.39502	0.166406	Delivery	LM	0.71117	NS	1.71468	33084	LC/MS Pos Early
dihomo-linolenoyl-choline	Preterm - Term	PI-ART	0.44572	0.319622	91	1.39452	0.166556	Delivery	LM	0.71117	NS	1.56161	53262	LC/MS Pos Late
X - 25422	Preterm - Term	untreated	0.495453	0.355446	91	1.39389	0.166745	Delivery	LM	0.71117	NS	1.64124	62719	LC/MS Pos Early
1-palmitoyl-2-stearoyl-GPE (16:0/18:0)*	Preterm - Term	PI-ART	0.41116	0.295208	91	1.39278	0.16708	Delivery	LM	0.711669	NS	1.50857	57388	LC/MS Pos Late
N6-methyllysine	Preterm - Term	zdv	0.508826	0.36651	91	1.3883	0.168434	Delivery	LM	0.715657	NS	1.66334	62860	LC/MS Pos Early
myristoylcarnitine (C14)	Preterm - Term	PI-ART	0.444084	0.319891	91	1.38824	0.168454	Delivery	LM	0.715657	NS	1.55906	33952	LC/MS Pos Late
X - 16397	Preterm - Term	PI-ART	-0.439766	0.317442	91	-1.38534	0.169334	Delivery	LM	0.717811	NS	0.644187	47802	LC/MS Pos Early
1-linoleoylglycerol (18:2)	Preterm - Term	zdv	-0.507799	0.366609	91	-1.38512	0.169401	Delivery	LM	0.717811	NS	0.601819	27447	LC/MS Neg
dihydrocaffeate sulfate (2)	Preterm - Term	PI-ART	0.444034	0.320813	91	1.38409	0.169716	Delivery	LM	0.717873	NS	1.55898	62524	LC/MS Polar
1-(1-enyl-palmitoyl)-2-arachidonoyl-GPC (P-16:0/20:4)*	Preterm - Term	zdv	-0.494067	0.357157	91	-1.38333	0.169947	Delivery	LM	0.717873	NS	0.61014	52689	LC/MS Pos Late
isobutyrylcarnitine (C4)	Preterm - Term	untreated	-0.514888	0.372383	91	-1.38268	0.170145	Delivery	LM	0.717873	NS	0.597568	33441	LC/MS Pos Early
cortolone glucuronide (1)	Preterm - Term	PI-ART	0.366372	0.265065	91	1.3822	0.170294	Delivery	LM	0.717873	NS	1.44249	57699	LC/MS Neg
ibuprofen	Preterm - Term	untreated	-0.521804	0.377808	91	-1.38114	0.170619	Delivery	LM	0.718316	NS	0.593449	17799	LC/MS Neg
X - 25172	Preterm - Term	zdv	0.505823	0.36684	91	1.37886	0.171317	Delivery	LM	0.719346	NS	1.65835	62151	LC/MS Pos Early
X - 24699	Preterm - Term	PI-ART	0.442467	0.320926	91	1.37872	0.171362	Delivery	LM	0.719346	NS	1.55654	53127	LC/MS Pos Early
carnitine	Preterm - Term	untreated	-0.49033	0.355905	91	-1.3777	0.171674	Delivery	LM	0.719346	NS	0.612424	15500	LC/MS Pos Early
glycosyl-N-stearoyl-sphingosine (d18:1/18:0)	Preterm - Term	PI-ART	0.443927	0.322554	91	1.37629	0.17211	Delivery	LM	0.719346	NS	1.55882	52234	LC/MS Pos Late
1-(1-enyl-palmitoyl)-2-palmitoyl-GPC (P-16:0/16:0)*	Preterm - Term	untreated	0.506529	0.368062	91	1.37621	0.172134	Delivery	LM	0.719346	NS	1.65952	52716	LC/MS Pos Late
1,7-dimethylurate	Preterm - Term	PI-ART	0.448378	0.325846	91	1.37604	0.172185	Delivery	LM	0.719346	NS	1.56577	34400	LC/MS Neg
palmitoleoyl-arachidonoyl-glycerol (16:1/20:4) [2]*	Preterm - Term	zdv	-0.418608	0.304462	91	-1.37491	0.172535	Delivery	LM	0.719598	NS	0.657962	57406	LC/MS Pos Late
X - 24544	Preterm - Term	PI-ART	0.417407	0.303696	91	1.37442	0.172686	Delivery	LM	0.719598	NS	1.51802	52865	LC/MS Neg
N-methylpipecolate	Preterm - Term	PI-ART	0.442075	0.32236	91	1.37137	0.173632	Delivery	LM	0.722618	NS	1.55593	47101	LC/MS Pos Early
sphingomyelin (d18:2/21:0, d16:2/23:0)*	Preterm - Term	untreated	0.500649	0.365373	91	1.37024	0.173983	Delivery	LM	0.722881	NS	1.64979	57480	LC/MS Pos Late
1-palmitoyl-2-oleoyl-GPC (16:0/18:1)	Preterm - Term	zdv	0.459862	0.335729	91	1.36974	0.174138	Delivery	LM	0.722881	NS	1.58386	52461	LC/MS Pos Late
guaiacol sulfate	Preterm - Term	untreated	0.489902	0.358036	91	1.3683	0.174586	Delivery	LM	0.723804	NS	1.63216	46111	LC/MS Neg
N-acetylneuraminate	Preterm - Term	PI-ART	0.444686	0.325189	91	1.36747	0.174846	Delivery	LM	0.723804	NS	1.56	32377	LC/MS Pos Early
1-linoleoyl-2-linolenoyl-GPC (18:2/18:3)*	Preterm - Term	PI-ART	0.442725	0.323918	91	1.36678	0.175061	Delivery	LM	0.723804	NS	1.55694	53176	LC/MS Pos Late
1-(1-enyl-palmitoyl)-GPE (P-16:0)*	Preterm - Term	untreated	0.50919	0.372708	91	1.36619	0.175246	Delivery	LM	0.723804	NS	1.66394	39270	LC/MS Pos Late
X - 15486	Preterm - Term	PI-ART	0.443538	0.325398	91	1.36306	0.176226	Delivery	LM	0.72645	NS	1.55821	46266	LC/MS Neg
1-carboxyethylisoleucine	Preterm - Term	PI-ART	0.43128	0.316483	91	1.36273	0.176331	Delivery	LM	0.72645	NS	1.53923	62558	LC/MS Neg
hexadecasphingosine (d16:1)*	Preterm - Term	untreated	0.504502	0.370528	91	1.36157	0.176694	Delivery	LM	0.726552	NS	1.65616	57428	LC/MS Pos Late
2-methylserine	Preterm - Term	zdv	0.507646	0.373373	91	1.35962	0.177308	Delivery	LM	0.726552	NS	1.66138	53229	LC/MS Pos Early
X - 24757	Preterm - Term	zdv	-0.492534	0.362492	91	-1.35874	0.177587	Delivery	LM	0.726552	NS	0.611076	54695	LC/MS Neg
indoleacetylglutamine	Preterm - Term	PI-ART	0.433374	0.31917	91	1.35782	0.17788	Delivery	LM	0.726552	NS	1.54245	42087	LC/MS Neg
X - 23659	Preterm - Term	untreated	0.49993	0.368244	91	1.35761	0.177946	Delivery	LM	0.726552	NS	1.64861	49536	LC/MS Pos Early
X - 25828	Preterm - Term	PI-ART	0.449304	0.33118	91	1.35667	0.178241	Delivery	LM	0.726552	NS	1.56722	63634	LC/MS Pos Early
(2-butoxyethoxy)acetic acid	Preterm - Term	untreated	0.511689	0.37746	91	1.35561	0.178578	Delivery	LM	0.726552	NS	1.66811	63380	LC/MS Pos Early
X - 25419	Preterm - Term	PI-ART	0.41798	0.308445	91	1.35512	0.178733	Delivery	LM	0.726552	NS	1.51889	62716	LC/MS Pos Early
1-palmitoyl-2-arachidonoyl-GPE (16:0/20:4)*	Preterm - Term	PI-ART	0.424261	0.313344	91	1.35398	0.179096	Delivery	LM	0.726552	NS	1.52846	52464	LC/MS Pos Late
6-bromotryptophan	Preterm - Term	zdv	-0.483621	0.35738	91	-1.35324	0.179331	Delivery	LM	0.726552	NS	0.616547	62503	LC/MS Neg
1-ribosyl-imidazoleacetate*	Preterm - Term	untreated	0.502269	0.371186	91	1.35315	0.17936	Delivery	LM	0.726552	NS	1.65247	61868	LC/MS Pos Early
ethyl beta-glucopyranoside	Preterm - Term	PI-ART	-0.43188	0.319171	91	-1.35313	0.179365	Delivery	LM	0.726552	NS	0.649287	64131	LC/MS Neg
3-methylglutarate/2-methylglutarate	Preterm - Term	PI-ART	0.444144	0.328285	91	1.35292	0.179433	Delivery	LM	0.726552	NS	1.55915	54676	LC/MS Polar
X - 15503	Preterm - Term	untreated	0.489299	0.361692	91	1.3528	0.17947	Delivery	LM	0.726552	NS	1.63117	46977	LC/MS Neg
arachidonoylcholine	Preterm - Term	PI-ART	0.435152	0.32213	91	1.35086	0.18009	Delivery	LM	0.728148	NS	1.5452	53261	LC/MS Pos Late
1-palmitoyl-2-arachidonoyl-GPC (16:0/20:4n6)	Preterm - Term	untreated	0.465229	0.344698	91	1.34967	0.18047	Delivery	LM	0.728148	NS	1.59238	52462	LC/MS Pos Late
X - 11378	Preterm - Term	PI-ART	-0.42865	0.317789	91	-1.34885	0.180731	Delivery	LM	0.728148	NS	0.651388	46595	LC/MS Neg
estriol-3-glucuronide	Preterm - Term	PI-ART	0.402927	0.299046	91	1.34737	0.181205	Delivery	LM	0.728148	NS	1.4962	47108	LC/MS Neg
linolenoylcarnitine (C18:3)*	Preterm - Term	PI-ART	0.423528	0.314384	91	1.34717	0.181272	Delivery	LM	0.728148	NS	1.52734	57511	LC/MS Pos Late
iminodiacetate (IDA)	Preterm - Term	untreated	-0.480413	0.356852	91	-1.34625	0.181565	Delivery	LM	0.728148	NS	0.618528	21025	LC/MS Pos Early
palmitoylcholine	Preterm - Term	PI-ART	0.440451	0.327309	91	1.34567	0.181752	Delivery	LM	0.728148	NS	1.55341	52944	LC/MS Pos Late
1-docosahexaenoylglycerol (22:6)	Preterm - Term	PI-ART	0.436854	0.324811	91	1.34495	0.181985	Delivery	LM	0.728148	NS	1.54783	35153	LC/MS Neg
X - 23644	Preterm - Term	zdv	-0.490373	0.364657	91	-1.34475	0.182048	Delivery	LM	0.728148	NS	0.612398	49521	LC/MS Pos Early
p-cresol glucuronide*	Preterm - Term	PI-ART	0.427435	0.318041	91	1.34396	0.182302	Delivery	LM	0.728148	NS	1.53332	48841	LC/MS Neg
7-HOCA	Preterm - Term	zdv	-0.400027	0.297657	91	-1.34392	0.182316	Delivery	LM	0.728148	NS	0.670302	36776	LC/MS Neg
estriol 3-sulfate	Preterm - Term	PI-ART	0.379517	0.282607	91	1.34292	0.182639	Delivery	LM	0.728405	NS	1.46158	21294	LC/MS Neg
3-formylindole	Preterm - Term	zdv	-0.483023	0.359837	91	-1.34234	0.182826	Delivery	LM	0.728405	NS	0.616916	62863	LC/MS Pos Early
N1-methylinosine	Preterm - Term	zdv	0.467604	0.348699	91	1.341	0.183259	Delivery	LM	0.729242	NS	1.59616	48351	LC/MS Pos Early
21-hydroxypregnenolone disulfate	Preterm - Term	PI-ART	0.407521	0.304192	91	1.33968	0.183684	Delivery	LM	0.730043	NS	1.50309	46115	LC/MS Neg
dihydrocaffeate sulfate (2)	Preterm - Term	untreated	0.500458	0.374174	91	1.3375	0.184392	Delivery	LM	0.731968	NS	1.64948	62524	LC/MS Polar
X - 25790	Preterm - Term	zdv	0.485056	0.363141	91	1.33572	0.184971	Delivery	LM	0.733373	NS	1.62427	63560	LC/MS Pos Early
1-oleoyl-GPG (18:1)*	Preterm - Term	PI-ART	0.348119	0.260759	91	1.33502	0.185199	Delivery	LM	0.733387	NS	1.4164	45968	LC/MS Neg
leucylglycine	Preterm - Term	PI-ART	0.436215	0.326998	91	1.334	0.185533	Delivery	LM	0.733822	NS	1.54684	40045	LC/MS Pos Early
glutarylcarnitine (C5-DC)	Preterm - Term	zdv	0.468347	0.351394	91	1.33283	0.185916	Delivery	LM	0.734448	NS	1.59735	44664	LC/MS Pos Early
X - 12411	Preterm - Term	zdv	0.466681	0.350613	91	1.33105	0.186499	Delivery	LM	0.735861	NS	1.59469	46616	LC/MS Neg
stearoyl-arachidonoyl-glycerol (18:0/20:4) [1]*	Preterm - Term	PI-ART	0.388025	0.291937	91	1.32914	0.187125	Delivery	LM	0.736018	NS	1.47407	57450	LC/MS Pos Late
anthranilate	Preterm - Term	PI-ART	0.427622	0.321748	91	1.32906	0.187152	Delivery	LM	0.736018	NS	1.53361	4970	LC/MS Pos Early
X - 24337	Preterm - Term	zdv	0.477542	0.359561	91	1.32812	0.187459	Delivery	LM	0.736018	NS	1.61211	52533	LC/MS Neg
1-palmitoyl-2-gamma-linolenoyl-GPC (16:0/18:3n6)*	Preterm - Term	untreated	0.427055	0.321553	91	1.3281	0.187466	Delivery	LM	0.736018	NS	1.53274	54812	LC/MS Pos Late
2-hydroxyglutarate	Preterm - Term	PI-ART	0.419419	0.316058	91	1.32703	0.187818	Delivery	LM	0.736018	NS	1.52108	52294	LC/MS Pos Early
1-palmitoyl-2-docosahexaenoyl-GPE (16:0/22:6)*	Preterm - Term	zdv	-0.478446	0.360768	91	-1.32619	0.188096	Delivery	LM	0.736018	NS	0.619746	52465	LC/MS Pos Late
(N(1) + N(8))-acetylspermidine	Preterm - Term	zdv	0.476003	0.358942	91	1.32613	0.188116	Delivery	LM	0.736018	NS	1.60963	57814	LC/MS Pos Early
gulonate*	Preterm - Term	PI-ART	0.42869	0.323683	91	1.32441	0.188682	Delivery	LM	0.737351	NS	1.53525	46957	LC/MS Polar
X - 25417	Preterm - Term	PI-ART	-0.42412	0.320828	91	-1.32195	0.189497	Delivery	LM	0.739649	NS	0.654345	62714	LC/MS Pos Early
taurocholenate sulfate*	Preterm - Term	PI-ART	-0.368586	0.279182	91	-1.32024	0.190067	Delivery	LM	0.740305	NS	0.691711	32807	LC/MS Neg
citrate	Preterm - Term	untreated	0.499576	0.378443	91	1.32008	0.190118	Delivery	LM	0.740305	NS	1.64802	1564	LC/MS Neg
1-methyl-4-imidazoleacetate	Preterm - Term	untreated	0.507412	0.384684	91	1.31904	0.190467	Delivery	LM	0.74078	NS	1.66099	32350	LC/MS Pos Early
campesterol	Preterm - Term	PI-ART	0.382535	0.290873	91	1.31513	0.191772	Delivery	LM	0.744967	NS	1.466	33997	LC/MS Pos Late
1-palmitoyl-2-linoleoyl-GPE (16:0/18:2)	Preterm - Term	zdv	0.456306	0.347398	91	1.3135	0.192318	Delivery	LM	0.746202	NS	1.57823	42449	LC/MS Pos Late
X - 25982	Preterm - Term	PI-ART	0.424433	0.323615	91	1.31154	0.192975	Delivery	LM	0.747865	NS	1.52872	63972	LC/MS Pos Early
AMP	Preterm - Term	untreated	0.483659	0.369082	91	1.31044	0.193346	Delivery	LM	0.748412	NS	1.622	32342	LC/MS Pos Early
glutarate (C5-DC)	Preterm - Term	PI-ART	0.416331	0.31816	91	1.30856	0.193979	Delivery	LM	0.749597	NS	1.51639	396	LC/MS Polar
3-hydroxyhippurate	Preterm - Term	zdv	-0.476015	0.363879	91	-1.30817	0.194111	Delivery	LM	0.749597	NS	0.621254	39600	LC/MS Neg
carotene diol (1)	Preterm - Term	untreated	0.487757	0.37305	91	1.30748	0.194342	Delivery	LM	0.749605	NS	1.62866	57635	LC/MS Pos Late
sphingomyelin (d18:1/17:0, d17:1/18:0, d19:1/16:0)	Preterm - Term	untreated	0.475328	0.363805	91	1.30655	0.194659	Delivery	LM	0.74966	NS	1.60854	52615	LC/MS Pos Late
catechol sulfate	Preterm - Term	PI-ART	0.398187	0.304909	91	1.30592	0.194871	Delivery	LM	0.74966	NS	1.48912	35320	LC/MS Neg
1-carboxyethylisoleucine	Preterm - Term	untreated	0.481628	0.369123	91	1.30479	0.195254	Delivery	LM	0.74966	NS	1.61871	62558	LC/MS Neg
nervonoylcarnitine (C24:1)*	Preterm - Term	untreated	0.467625	0.358582	91	1.30409	0.195491	Delivery	LM	0.74966	NS	1.5962	57531	LC/MS Pos Late
1-palmitoyl-2-stearoyl-GPE (16:0/18:0)*	Preterm - Term	zdv	0.431012	0.33072	91	1.30325	0.195777	Delivery	LM	0.74966	NS	1.53881	57388	LC/MS Pos Late
N-acetylisoleucine	Preterm - Term	PI-ART	0.418329	0.321275	91	1.30209	0.196172	Delivery	LM	0.74966	NS	1.51942	33967	LC/MS Pos Early
X - 24411	Preterm - Term	PI-ART	0.416921	0.320201	91	1.30206	0.196182	Delivery	LM	0.74966	NS	1.51728	52640	LC/MS Pos Early
arachidoylcarnitine (C20)*	Preterm - Term	zdv	-0.447081	0.343372	91	-1.30203	0.196192	Delivery	LM	0.74966	NS	0.639492	57513	LC/MS Pos Late
4-methylcatechol sulfate	Preterm - Term	zdv	-0.469412	0.360822	91	-1.30095	0.196559	Delivery	LM	0.750185	NS	0.62537	46146	LC/MS Neg
methylsuccinate	Preterm - Term	untreated	0.484926	0.373522	91	1.29825	0.197481	Delivery	LM	0.751895	NS	1.62406	15745	LC/MS Polar
N-acetyltryptophan	Preterm - Term	zdv	-0.455043	0.350561	91	-1.29804	0.197554	Delivery	LM	0.751895	NS	0.634421	33959	LC/MS Neg
deoxycarnitine	Preterm - Term	untreated	-0.477402	0.367906	91	-1.29762	0.197698	Delivery	LM	0.751895	NS	0.620393	36747	LC/MS Pos Early
citraconate/glutaconate	Preterm - Term	untreated	-0.485749	0.374928	91	-1.29558	0.198398	Delivery	LM	0.752172	NS	0.615236	47076	LC/MS Polar
S-adenosylhomocysteine (SAH)	Preterm - Term	untreated	0.473306	0.365347	91	1.2955	0.198426	Delivery	LM	0.752172	NS	1.60529	42382	LC/MS Neg
phenylacetylglutamine	Preterm - Term	PI-ART	0.409343	0.315999	91	1.29539	0.198461	Delivery	LM	0.752172	NS	1.50583	35126	LC/MS Neg
ceramide (d18:2/24:1, d18:1/24:2)*	Preterm - Term	untreated	0.462685	0.357435	91	1.29446	0.198782	Delivery	LM	0.752516	NS	1.58833	57443	LC/MS Pos Late
ribulonate/xylulonate/lyxonate*	Preterm - Term	untreated	0.480817	0.371861	91	1.293	0.199283	Delivery	LM	0.753288	NS	1.6174	61858	LC/MS Polar
X - 12306	Preterm - Term	PI-ART	0.415125	0.321339	91	1.29186	0.199678	Delivery	LM	0.753288	NS	1.51456	47917	LC/MS Neg
methionine	Preterm - Term	PI-ART	0.420355	0.325388	91	1.29186	0.199678	Delivery	LM	0.753288	NS	1.5225	1302	LC/MS Pos Early
suberoylcarnitine (C8-DC)	Preterm - Term	untreated	0.491372	0.380577	91	1.29112	0.199931	Delivery	LM	0.753372	NS	1.63456	52990	LC/MS Pos Early
4-hydroxyhippurate	Preterm - Term	zdv	-0.454811	0.352629	91	-1.28977	0.200398	Delivery	LM	0.753615	NS	0.634568	35527	LC/MS Neg
N-acetylisoleucine	Preterm - Term	zdv	0.464158	0.359923	91	1.2896	0.200456	Delivery	LM	0.753615	NS	1.59067	33967	LC/MS Pos Early
1-methylnicotinamide	Preterm - Term	untreated	0.483532	0.375151	91	1.2889	0.2007	Delivery	LM	0.753663	NS	1.62179	27665	LC/MS Pos Early
ceramide (d18:1/20:0, d16:1/22:0, d20:1/18:0)*	Preterm - Term	PI-ART	0.35451	0.275469	91	1.28693	0.201383	Delivery	LM	0.755359	NS	1.42548	57440	LC/MS Pos Late
1-(1-enyl-stearoyl)-2-oleoyl-GPE (P-18:0/18:1)	Preterm - Term	untreated	0.464737	0.361313	91	1.28624	0.201621	Delivery	LM	0.755386	NS	1.59159	52614	LC/MS Pos Late
X - 23639	Preterm - Term	zdv	-0.473587	0.368791	91	-1.28416	0.202346	Delivery	LM	0.757232	NS	0.622764	49515	LC/MS Pos Early
X - 24588	Preterm - Term	zdv	0.468079	0.365107	91	1.28203	0.203088	Delivery	LM	0.758282	NS	1.59692	52909	LC/MS Neg
1-stearoyl-2-linoleoyl-GPE (18:0/18:2)*	Preterm - Term	zdv	0.457342	0.356884	91	1.28149	0.203279	Delivery	LM	0.758282	NS	1.57987	52446	LC/MS Pos Late
4-vinylphenol sulfate	Preterm - Term	untreated	0.467236	0.364661	91	1.28129	0.203347	Delivery	LM	0.758282	NS	1.59558	36098	LC/MS Neg
1-oleoyl-2-docosahexaenoyl-GPC (18:1/22:6)*	Preterm - Term	PI-ART	-0.378276	0.295367	91	-1.2807	0.203555	Delivery	LM	0.758282	NS	0.685041	52697	LC/MS Pos Late
docosatrienoate (22:3n3)	Preterm - Term	PI-ART	0.418998	0.327463	91	1.27953	0.203963	Delivery	LM	0.758458	NS	1.52044	32417	LC/MS Neg
imidazole lactate	Preterm - Term	PI-ART	0.410623	0.321149	91	1.27861	0.204287	Delivery	LM	0.758458	NS	1.50776	15716	LC/MS Pos Early
xanthine	Preterm - Term	untreated	0.483075	0.377833	91	1.27854	0.204311	Delivery	LM	0.758458	NS	1.62105	3147	LC/MS Polar
hexanoylglycine (C6)	Preterm - Term	zdv	0.466659	0.36549	91	1.2768	0.20492	Delivery	LM	0.758458	NS	1.59466	35436	LC/MS Neg
1-palmitoyl-2-docosahexaenoyl-GPC (16:0/22:6)	Preterm - Term	zdv	-0.457827	0.359157	91	-1.27473	0.205651	Delivery	LM	0.758458	NS	0.632657	52610	LC/MS Pos Late
16-hydroxypalmitate	Preterm - Term	untreated	0.483142	0.379723	91	1.27235	0.206489	Delivery	LM	0.758458	NS	1.62116	39609	LC/MS Neg
X - 19438	Preterm - Term	zdv	0.438109	0.344594	91	1.27138	0.206835	Delivery	LM	0.758458	NS	1.54977	46261	LC/MS Neg
arachidonate (20:4n6)	Preterm - Term	zdv	-0.450315	0.354226	91	-1.27127	0.206874	Delivery	LM	0.758458	NS	0.637427	1110	LC/MS Neg
beta-citrylglutamate	Preterm - Term	untreated	0.475686	0.374364	91	1.27065	0.207091	Delivery	LM	0.758458	NS	1.60912	54923	LC/MS Neg
isovalerylcarnitine (C5)	Preterm - Term	untreated	-0.462052	0.363664	91	-1.27055	0.207129	Delivery	LM	0.758458	NS	0.62999	34407	LC/MS Pos Early
X - 16087	Preterm - Term	untreated	0.483546	0.380634	91	1.27037	0.207191	Delivery	LM	0.758458	NS	1.62182	47988	LC/MS Neg
1,2,3-benzenetriol sulfate (2)	Preterm - Term	untreated	0.480675	0.378795	91	1.26896	0.207692	Delivery	LM	0.758458	NS	1.61717	48762	LC/MS Neg
methylnaphthyl sulfate (2)*	Preterm - Term	zdv	0.435769	0.343545	91	1.26845	0.207873	Delivery	LM	0.758458	NS	1.54615	61873	LC/MS Neg
N-stearoyl-sphingosine (d18:1/18:0)*	Preterm - Term	PI-ART	0.347755	0.27426	91	1.26798	0.20804	Delivery	LM	0.758458	NS	1.41589	54979	LC/MS Pos Late
1-stearoyl-2-linoleoyl-GPC (18:0/18:2)*	Preterm - Term	PI-ART	-0.403953	0.318745	91	-1.26733	0.208272	Delivery	LM	0.758458	NS	0.667675	52452	LC/MS Pos Late
2-stearoyl-GPE (18:0)*	Preterm - Term	PI-ART	0.375934	0.296691	91	1.26709	0.208356	Delivery	LM	0.758458	NS	1.45635	41220	LC/MS Neg
dihomolinolenate (20:3n3 or 3n6)	Preterm - Term	zdv	-0.44243	0.349317	91	-1.26656	0.208546	Delivery	LM	0.758458	NS	0.642473	35718	LC/MS Neg
hydroxyasparagine	Preterm - Term	zdv	0.443217	0.349942	91	1.26654	0.208551	Delivery	LM	0.758458	NS	1.55771	62060	LC/MS Pos Early
andro steroid monosulfate C19H28O6S (1)*	Preterm - Term	PI-ART	0.351614	0.277778	91	1.26581	0.208814	Delivery	LM	0.758458	NS	1.42136	32827	LC/MS Neg
3-methoxytyrosine	Preterm - Term	zdv	0.415494	0.328399	91	1.26521	0.209025	Delivery	LM	0.758458	NS	1.51512	12017	LC/MS Pos Early
hydroxy-N6,N6,N6-trimethyllysine*	Preterm - Term	untreated	0.460668	0.36413	91	1.26512	0.209058	Delivery	LM	0.758458	NS	1.58513	62959	LC/MS Pos Early
oleoyl-oleoyl-glycerol (18:1/18:1) [2]*	Preterm - Term	untreated	0.451413	0.356816	91	1.26511	0.20906	Delivery	LM	0.758458	NS	1.57053	54946	LC/MS Pos Late
stearidonate (18:4n3)	Preterm - Term	PI-ART	0.411485	0.32538	91	1.26463	0.209234	Delivery	LM	0.758458	NS	1.50906	33969	LC/MS Neg
myo-inositol	Preterm - Term	untreated	0.490846	0.388298	91	1.2641	0.209423	Delivery	LM	0.758458	NS	1.6337	1124	LC/MS Polar
X - 25957	Preterm - Term	PI-ART	0.407132	0.322095	91	1.26401	0.209455	Delivery	LM	0.758458	NS	1.5025	63908	LC/MS Pos Early
1-linoleoyl-GPG (18:2)*	Preterm - Term	PI-ART	0.354419	0.280539	91	1.26335	0.20969	Delivery	LM	0.758458	NS	1.42535	54885	LC/MS Neg
cytidine	Preterm - Term	untreated	0.470735	0.372791	91	1.26273	0.209912	Delivery	LM	0.758458	NS	1.60117	514	LC/MS Pos Early
5-dodecenoylcarnitine (C12:1)	Preterm - Term	PI-ART	0.404278	0.320683	91	1.26068	0.210648	Delivery	LM	0.758458	NS	1.49822	61769	LC/MS Pos Late
docosadienoate (22:2n6)	Preterm - Term	untreated	0.483273	0.383493	91	1.26019	0.210824	Delivery	LM	0.758458	NS	1.62137	32415	LC/MS Neg
hydroxycotinine	Preterm - Term	zdv	0.454143	0.36039	91	1.26014	0.210839	Delivery	LM	0.758458	NS	1.57482	38661	LC/MS Pos Early
indolepropionate	Preterm - Term	zdv	-0.436921	0.346799	91	-1.25987	0.210938	Delivery	LM	0.758458	NS	0.646022	32405	LC/MS Neg
2-hydroxyphenylacetate	Preterm - Term	untreated	0.475363	0.377389	91	1.25961	0.211031	Delivery	LM	0.758458	NS	1.6086	1432	LC/MS Polar
imidazole propionate	Preterm - Term	zdv	0.456618	0.362896	91	1.25826	0.211516	Delivery	LM	0.759321	NS	1.57873	40730	LC/MS Pos Early
X - 23782	Preterm - Term	untreated	0.475101	0.37787	91	1.25732	0.211857	Delivery	LM	0.759321	NS	1.60818	49681	LC/MS Pos Late
taurodeoxycholic acid 3-sulfate	Preterm - Term	PI-ART	-0.365281	0.290732	91	-1.25642	0.212179	Delivery	LM	0.759321	NS	0.694002	62889	LC/MS Neg
myristate (14:0)	Preterm - Term	PI-ART	0.401901	0.319893	91	1.25636	0.212201	Delivery	LM	0.759321	NS	1.49466	1365	LC/MS Neg
X - 21829	Preterm - Term	zdv	0.462987	0.368882	91	1.25511	0.212652	Delivery	LM	0.759413	NS	1.58881	47006	LC/MS Neg
2-palmitoyl-GPC* (16:0)*	Preterm - Term	PI-ART	0.371902	0.296336	91	1.255	0.212691	Delivery	LM	0.759413	NS	1.45049	35253	LC/MS Neg
16-hydroxypalmitate	Preterm - Term	PI-ART	0.408256	0.325571	91	1.25397	0.213064	Delivery	LM	0.759479	NS	1.50419	39609	LC/MS Neg
catechol sulfate	Preterm - Term	zdv	-0.428188	0.341588	91	-1.25352	0.213227	Delivery	LM	0.759479	NS	0.651689	35320	LC/MS Neg
X - 11787	Preterm - Term	untreated	0.42455	0.338967	91	1.25248	0.213604	Delivery	LM	0.759479	NS	1.5289	33132	LC/MS Pos Early
sphingomyelin (d18:1/24:1, d18:2/24:0)*	Preterm - Term	PI-ART	0.397191	0.317148	91	1.25238	0.21364	Delivery	LM	0.759479	NS	1.48764	47153	LC/MS Pos Late
X - 19299	Preterm - Term	untreated	-0.479965	0.383882	91	-1.25029	0.214398	Delivery	LM	0.761345	NS	0.618805	47673	LC/MS Neg
2-hydroxyphytanate*	Preterm - Term	PI-ART	-0.41078	0.328903	91	-1.24894	0.214891	Delivery	LM	0.762266	NS	0.663133	61702	LC/MS Neg
X - 24295	Preterm - Term	untreated	0.466951	0.374275	91	1.24761	0.215374	Delivery	LM	0.762637	NS	1.59512	52483	LC/MS Neg
3-ureidopropionate	Preterm - Term	zdv	0.462664	0.371158	91	1.24654	0.215765	Delivery	LM	0.762637	NS	1.5883	3155	LC/MS Pos Early
alpha-ketoglutarate	Preterm - Term	untreated	0.461724	0.370405	91	1.24654	0.215766	Delivery	LM	0.762637	NS	1.58681	528	LC/MS Polar
guanidinoacetate	Preterm - Term	untreated	-0.470754	0.377983	91	-1.24544	0.216168	Delivery	LM	0.762637	NS	0.624531	43802	LC/MS Polar
X - 24518	Preterm - Term	untreated	0.464813	0.373452	91	1.24464	0.216461	Delivery	LM	0.762637	NS	1.59172	52839	LC/MS Pos Early
4-hydroxyglutamate	Preterm - Term	untreated	0.458509	0.368495	91	1.24428	0.216593	Delivery	LM	0.762637	NS	1.58171	40499	LC/MS Pos Early
caffeine	Preterm - Term	PI-ART	0.409592	0.329206	91	1.24418	0.216629	Delivery	LM	0.762637	NS	1.5062	569	LC/MS Pos Early
argininate*	Preterm - Term	zdv	-0.448199	0.360477	91	-1.24335	0.216932	Delivery	LM	0.762883	NS	0.638778	57461	LC/MS Pos Early
metabolonic lactone sulfate	Preterm - Term	PI-ART	0.351802	0.283244	91	1.24205	0.217411	Delivery	LM	0.763415	NS	1.42163	63153	LC/MS Neg
X - 24545	Preterm - Term	PI-ART	0.315287	0.254088	91	1.24086	0.217849	Delivery	LM	0.763415	NS	1.37065	52866	LC/MS Neg
docosahexaenoate (DHA; 22:6n3)	Preterm - Term	PI-ART	0.387497	0.312362	91	1.24054	0.217966	Delivery	LM	0.763415	NS	1.47329	44675	LC/MS Neg
4-methoxyphenol sulfate	Preterm - Term	zdv	0.436775	0.352126	91	1.24039	0.218018	Delivery	LM	0.763415	NS	1.54771	48457	LC/MS Neg
1-(1-enyl-palmitoyl)-2-arachidonoyl-GPE (P-16:0/20:4)*	Preterm - Term	untreated	0.458305	0.369834	91	1.23922	0.21845	Delivery	LM	0.764109	NS	1.58139	52673	LC/MS Pos Late
N-acetylarginine	Preterm - Term	zdv	-0.42836	0.34601	91	-1.238	0.2189	Delivery	LM	0.764863	NS	0.651577	33953	LC/MS Pos Early
N1,N12-diacetylspermine	Preterm - Term	PI-ART	0.392893	0.317887	91	1.23595	0.219658	Delivery	LM	0.765953	NS	1.48126	52987	LC/MS Pos Early
3-hydroxykynurenine	Preterm - Term	zdv	0.447462	0.362057	91	1.23589	0.219681	Delivery	LM	0.765953	NS	1.56434	22110	LC/MS Pos Early
indolelactate	Preterm - Term	untreated	0.459908	0.372631	91	1.23422	0.220299	Delivery	LM	0.766183	NS	1.58393	18349	LC/MS Neg
stearidonate (18:4n3)	Preterm - Term	zdv	-0.449704	0.364522	91	-1.23368	0.220498	Delivery	LM	0.766183	NS	0.637817	33969	LC/MS Neg
histidine	Preterm - Term	zdv	0.455127	0.36897	91	1.23351	0.220563	Delivery	LM	0.766183	NS	1.57637	59	LC/MS Neg
trans-urocanate	Preterm - Term	untreated	0.448064	0.363494	91	1.23266	0.220879	Delivery	LM	0.766183	NS	1.56528	607	LC/MS Pos Early
nisinate (24:6n3)	Preterm - Term	zdv	-0.427781	0.347323	91	-1.23165	0.221252	Delivery	LM	0.766183	NS	0.651954	57810	LC/MS Neg
5-dodecenoate (12:1n7)	Preterm - Term	PI-ART	0.391738	0.318182	91	1.23117	0.22143	Delivery	LM	0.766183	NS	1.47955	33968	LC/MS Neg
alpha-ketobutyrate	Preterm - Term	zdv	0.457187	0.371388	91	1.23102	0.221487	Delivery	LM	0.766183	NS	1.57962	4968	LC/MS Polar
hydroxy-CMPF*	Preterm - Term	zdv	-0.448554	0.364484	91	-1.23066	0.221623	Delivery	LM	0.766183	NS	0.638551	62277	LC/MS Neg
X - 11850	Preterm - Term	zdv	-0.448809	0.365723	91	-1.22718	0.22292	Delivery	LM	0.769331	NS	0.638388	46507	LC/MS Neg
2-isopropylmalate	Preterm - Term	untreated	0.461974	0.376521	91	1.22695	0.223005	Delivery	LM	0.769331	NS	1.5872	15667	LC/MS Polar
3-hydroxyhippurate	Preterm - Term	PI-ART	-0.398295	0.324806	91	-1.22625	0.223267	Delivery	LM	0.769422	NS	0.671464	39600	LC/MS Neg
X - 25417	Preterm - Term	untreated	-0.458247	0.374191	91	-1.22463	0.223875	Delivery	LM	0.770705	NS	0.632391	62714	LC/MS Pos Early
X - 25519	Preterm - Term	untreated	0.470464	0.384911	91	1.22227	0.224763	Delivery	LM	0.772	NS	1.60074	62963	LC/MS Pos Early
butyrate/isobutyrate (4:0)	Preterm - Term	PI-ART	0.391173	0.320166	91	1.22178	0.224945	Delivery	LM	0.772	NS	1.47871	40605	LC/MS Neg
homoarginine	Preterm - Term	untreated	-0.456594	0.373723	91	-1.22174	0.22496	Delivery	LM	0.772	NS	0.633437	22137	LC/MS Pos Early
N-palmitoyl-sphingadienine (d18:2/16:0)*	Preterm - Term	zdv	0.389211	0.318972	91	1.2202	0.225541	Delivery	LM	0.773181	NS	1.47582	57416	LC/MS Pos Late
X - 24762	Preterm - Term	untreated	0.445297	0.365471	91	1.21842	0.226214	Delivery	LM	0.773255	NS	1.56095	54700	LC/MS Neg
5alpha-pregnan-diol disulfate	Preterm - Term	PI-ART	0.390895	0.321093	91	1.21739	0.226604	Delivery	LM	0.773255	NS	1.4783	46172	LC/MS Neg
gamma-glutamylglycine	Preterm - Term	untreated	-0.467369	0.384381	91	-1.2159	0.227168	Delivery	LM	0.773255	NS	0.626649	33949	LC/MS Pos Early
X - 16580	Preterm - Term	zdv	0.432978	0.35612	91	1.21582	0.227198	Delivery	LM	0.773255	NS	1.54184	47804	LC/MS Pos Early
betonicine	Preterm - Term	PI-ART	-0.38475	0.317018	91	-1.21365	0.22802	Delivery	LM	0.773255	NS	0.680621	38100	LC/MS Pos Early
phenol sulfate	Preterm - Term	untreated	0.468681	0.386252	91	1.21341	0.228115	Delivery	LM	0.773255	NS	1.59788	32553	LC/MS Neg
5-oxoproline	Preterm - Term	PI-ART	0.400399	0.330011	91	1.21329	0.228159	Delivery	LM	0.773255	NS	1.49242	1494	LC/MS Neg
ibuprofen	Preterm - Term	zdv	-0.440207	0.362896	91	-1.21304	0.228254	Delivery	LM	0.773255	NS	0.643903	17799	LC/MS Neg
saccharin	Preterm - Term	zdv	-0.435561	0.359143	91	-1.21278	0.228354	Delivery	LM	0.773255	NS	0.646902	21151	LC/MS Neg
glucuronide of C14H26O4 (1)*	Preterm - Term	zdv	0.43246	0.356657	91	1.21254	0.228445	Delivery	LM	0.773255	NS	1.54104	61876	LC/MS Neg
2-methylmalonylcarnitine (C4-DC)	Preterm - Term	untreated	0.461974	0.381095	91	1.21223	0.228563	Delivery	LM	0.773255	NS	1.5872	35482	LC/MS Pos Early
2-hydroxylaurate	Preterm - Term	untreated	-0.418027	0.344881	91	-1.21209	0.228616	Delivery	LM	0.773255	NS	0.658345	52916	LC/MS Neg
1-(1-enyl-palmitoyl)-2-oleoyl-GPE (P-16:0/18:1)*	Preterm - Term	untreated	0.45202	0.372945	91	1.21203	0.228639	Delivery	LM	0.773255	NS	1.57148	52477	LC/MS Pos Late
sphingomyelin (d18:1/20:0, d16:1/22:0)*	Preterm - Term	PI-ART	0.360215	0.29742	91	1.21113	0.228981	Delivery	LM	0.773572	NS	1.43364	48490	LC/MS Pos Late
1-arachidonylglycerol (20:4)	Preterm - Term	zdv	-0.427986	0.35355	91	-1.21054	0.229207	Delivery	LM	0.773572	NS	0.65182	34397	LC/MS Neg
4-methoxyphenol sulfate	Preterm - Term	PI-ART	0.379836	0.314315	91	1.20845	0.230003	Delivery	LM	0.774774	NS	1.46204	48457	LC/MS Neg
X - 21364	Preterm - Term	PI-ART	0.371602	0.307542	91	1.2083	0.230064	Delivery	LM	0.774774	NS	1.45006	46409	LC/MS Neg
X - 12127	Preterm - Term	untreated	0.449898	0.372789	91	1.20684	0.23062	Delivery	LM	0.774774	NS	1.56815	47702	LC/MS Pos Early
(2-butoxyethoxy)acetic acid	Preterm - Term	PI-ART	0.390553	0.323631	91	1.20678	0.230643	Delivery	LM	0.774774	NS	1.4778	63380	LC/MS Pos Early
glycerophosphoethanolamine	Preterm - Term	zdv	0.415854	0.344675	91	1.20651	0.230748	Delivery	LM	0.774774	NS	1.51566	37455	LC/MS Polar
S-adenosylhomocysteine (SAH)	Preterm - Term	PI-ART	0.377419	0.313245	91	1.20487	0.231378	Delivery	LM	0.776089	NS	1.45852	42382	LC/MS Neg
N-palmitoyl-sphingosine (d18:1/16:0)	Preterm - Term	untreated	0.415995	0.345992	91	1.20233	0.232357	Delivery	LM	0.778573	NS	1.51588	44877	LC/MS Pos Late
X - 12283	Preterm - Term	zdv	-0.421665	0.35118	91	-1.20071	0.232981	Delivery	LM	0.778857	NS	0.655954	47708	LC/MS Pos Early
erythronate*	Preterm - Term	untreated	0.450416	0.375189	91	1.2005	0.233059	Delivery	LM	0.778857	NS	1.56896	42420	LC/MS Polar
branched-chain, straight-chain, or cyclopropyl 10:1 fatty acid (1)*	Preterm - Term	untreated	-0.458151	0.381925	91	-1.19958	0.233415	Delivery	LM	0.778857	NS	0.632452	63615	LC/MS Neg
4-chlorobenzoic acid	Preterm - Term	zdv	-0.443022	0.369583	91	-1.19871	0.233754	Delivery	LM	0.778857	NS	0.642093	63988	LC/MS Neg
10-undecenoate (11:1n1)	Preterm - Term	untreated	-0.445943	0.372175	91	-1.19821	0.233947	Delivery	LM	0.778857	NS	0.64022	32497	LC/MS Neg
1-palmitoyl-2-arachidonoyl-GPC (16:0/20:4n6)	Preterm - Term	PI-ART	0.353957	0.295541	91	1.19766	0.234161	Delivery	LM	0.778857	NS	1.42469	52462	LC/MS Pos Late
docosapentaenoate (n6 DPA; 22:5n6)	Preterm - Term	zdv	-0.417221	0.348784	91	-1.19622	0.23472	Delivery	LM	0.778857	NS	0.658875	37478	LC/MS Neg
1-oleoyl-GPI (18:1)	Preterm - Term	PI-ART	0.374312	0.313179	91	1.1952	0.235114	Delivery	LM	0.778857	NS	1.45399	36602	LC/MS Neg
cys-gly, oxidized	Preterm - Term	PI-ART	0.365028	0.305467	91	1.19498	0.235199	Delivery	LM	0.778857	NS	1.44055	18368	LC/MS Pos Early
X - 25810	Preterm - Term	PI-ART	0.369889	0.309638	91	1.19459	0.235353	Delivery	LM	0.778857	NS	1.44757	63592	LC/MS Pos Early
androstenediol (3beta,17beta) monosulfate (1)	Preterm - Term	untreated	-0.40869	0.342326	91	-1.19386	0.235634	Delivery	LM	0.778857	NS	0.66452	37211	LC/MS Neg
2-hydroxyarachidate*	Preterm - Term	zdv	-0.435768	0.365294	91	-1.19292	0.236	Delivery	LM	0.778857	NS	0.646768	61700	LC/MS Neg
2-hydroxy-3-methylvalerate	Preterm - Term	PI-ART	0.397393	0.333452	91	1.19176	0.236456	Delivery	LM	0.778857	NS	1.48794	36746	LC/MS Neg
cotinine	Preterm - Term	zdv	0.434107	0.364291	91	1.19165	0.236498	Delivery	LM	0.778857	NS	1.54358	553	LC/MS Pos Early
myristoleoylcarnitine (C14:1)*	Preterm - Term	PI-ART	0.377119	0.31649	91	1.19157	0.23653	Delivery	LM	0.778857	NS	1.45808	48182	LC/MS Pos Late
1-stearoyl-2-linoleoyl-GPI (18:0/18:2)	Preterm - Term	PI-ART	0.3804	0.319706	91	1.18984	0.237203	Delivery	LM	0.778857	NS	1.46287	52468	LC/MS Pos Late
stearoylcholine*	Preterm - Term	PI-ART	0.386054	0.324745	91	1.18879	0.237616	Delivery	LM	0.778857	NS	1.47116	57464	LC/MS Pos Late
cysteine s-sulfate	Preterm - Term	untreated	0.432358	0.363699	91	1.18878	0.237618	Delivery	LM	0.778857	NS	1.54089	22176	LC/MS Pos Early
N-acetylglycine	Preterm - Term	PI-ART	-0.380409	0.320126	91	-1.18831	0.237802	Delivery	LM	0.778857	NS	0.683581	27710	LC/MS Pos Early
X - 12104	Preterm - Term	zdv	0.413755	0.348219	91	1.1882	0.237845	Delivery	LM	0.778857	NS	1.51249	52597	LC/MS Neg
X - 12407	Preterm - Term	untreated	0.458357	0.385811	91	1.18804	0.237911	Delivery	LM	0.778857	NS	1.58147	46615	LC/MS Neg
X - 15486	Preterm - Term	untreated	-0.450781	0.379521	91	-1.18776	0.238017	Delivery	LM	0.778857	NS	0.63713	46266	LC/MS Neg
21-hydroxypregnanolone disulfate	Preterm - Term	PI-ART	0.345907	0.291405	91	1.18703	0.238305	Delivery	LM	0.778857	NS	1.41327	48431	LC/MS Neg
1-stearoyl-GPS (18:0)*	Preterm - Term	untreated	0.450132	0.379421	91	1.18636	0.238567	Delivery	LM	0.778857	NS	1.56852	45966	LC/MS Neg
laurate (12:0)	Preterm - Term	untreated	0.439	0.370466	91	1.18499	0.239106	Delivery	LM	0.778857	NS	1.55116	1645	LC/MS Neg
14-HDoHE/17-HDoHE	Preterm - Term	PI-ART	0.380983	0.32158	91	1.18472	0.239212	Delivery	LM	0.778857	NS	1.46372	53034	LC/MS Neg
serine	Preterm - Term	zdv	0.416935	0.351995	91	1.18449	0.239303	Delivery	LM	0.778857	NS	1.5173	1648	LC/MS Pos Early
N1-Methyl-2-pyridone-5-carboxamide	Preterm - Term	PI-ART	-0.384809	0.325078	91	-1.18374	0.239598	Delivery	LM	0.778857	NS	0.680581	40469	LC/MS Pos Early
nicotinamide riboside	Preterm - Term	zdv	0.405995	0.343008	91	1.18363	0.239641	Delivery	LM	0.778857	NS	1.5008	33013	LC/MS Pos Early
X - 24953	Preterm - Term	PI-ART	-0.386624	0.326811	91	-1.18302	0.239883	Delivery	LM	0.778857	NS	0.679347	57720	LC/MS Neg
X - 12456	Preterm - Term	PI-ART	0.337257	0.285244	91	1.18235	0.240149	Delivery	LM	0.778857	NS	1.4011	47639	LC/MS Neg
octadecenedioylcarnitine (C18:1-DC)*	Preterm - Term	untreated	0.446425	0.37769	91	1.18199	0.24029	Delivery	LM	0.778857	NS	1.56272	61865	LC/MS Pos Late
X - 23593	Preterm - Term	zdv	0.423433	0.358252	91	1.18194	0.240309	Delivery	LM	0.778857	NS	1.5272	49469	LC/MS Pos Early
beta-cryptoxanthin	Preterm - Term	PI-ART	0.381482	0.323014	91	1.18101	0.240676	Delivery	LM	0.779276	NS	1.46445	57591	LC/MS Pos Late
hydroxy-N6,N6,N6-trimethyllysine*	Preterm - Term	zdv	0.4128	0.349758	91	1.18025	0.240978	Delivery	LM	0.779482	NS	1.51104	62959	LC/MS Pos Early
succinylcarnitine (C4-DC)	Preterm - Term	untreated	0.455723	0.386729	91	1.1784	0.241708	Delivery	LM	0.780629	NS	1.57731	37058	LC/MS Pos Early
X - 21821	Preterm - Term	untreated	0.429915	0.364909	91	1.17814	0.241811	Delivery	LM	0.780629	NS	1.53713	46998	LC/MS Neg
citrulline	Preterm - Term	PI-ART	0.385719	0.328642	91	1.17367	0.243588	Delivery	LM	0.78559	NS	1.47067	2132	LC/MS Pos Early
cytosine	Preterm - Term	untreated	0.43221	0.368467	91	1.173	0.243859	Delivery	LM	0.785687	NS	1.54066	573	LC/MS Pos Early
X - 12193	Preterm - Term	untreated	0.452155	0.385847	91	1.17185	0.244316	Delivery	LM	0.786384	NS	1.5717	46985	LC/MS Neg
palmitoyl-sphingosine-phosphoethanolamine (d18:1/16:0)	Preterm - Term	PI-ART	0.367656	0.314348	91	1.16958	0.245223	Delivery	LM	0.787975	NS	1.44435	62984	LC/MS Pos Late
palmitoleoylcarnitine (C16:1)*	Preterm - Term	PI-ART	0.358891	0.306899	91	1.16941	0.245293	Delivery	LM	0.787975	NS	1.43174	53223	LC/MS Pos Late
oleoyl-oleoyl-glycerol (18:1/18:1) [1]*	Preterm - Term	PI-ART	0.338162	0.289748	91	1.16709	0.246223	Delivery	LM	0.789546	NS	1.40237	54945	LC/MS Pos Late
1-oleoyl-GPG (18:1)*	Preterm - Term	untreated	0.354687	0.30413	91	1.16623	0.246567	Delivery	LM	0.789546	NS	1.42573	45968	LC/MS Neg
1-oleoyl-GPC (18:1)	Preterm - Term	untreated	0.381407	0.327535	91	1.16447	0.247275	Delivery	LM	0.789546	NS	1.46434	48258	LC/MS Pos Late
1-palmitoyl-2-linoleoyl-GPE (16:0/18:2)	Preterm - Term	PI-ART	0.361035	0.310095	91	1.16427	0.247357	Delivery	LM	0.789546	NS	1.43481	42449	LC/MS Pos Late
N1-Methyl-2-pyridone-5-carboxamide	Preterm - Term	untreated	0.441431	0.379148	91	1.16427	0.247357	Delivery	LM	0.789546	NS	1.55493	40469	LC/MS Pos Early
1-stearoyl-2-arachidonoyl-GPC (18:0/20:4)	Preterm - Term	zdv	-0.345625	0.296914	91	-1.16406	0.247444	Delivery	LM	0.789546	NS	0.707778	42450	LC/MS Pos Late
serine	Preterm - Term	untreated	-0.426537	0.366459	91	-1.16394	0.24749	Delivery	LM	0.789546	NS	0.652765	1648	LC/MS Pos Early
gamma-glutamylleucine	Preterm - Term	untreated	-0.441064	0.379159	91	-1.16327	0.247761	Delivery	LM	0.789546	NS	0.643351	18369	LC/MS Pos Early
N-oleoyltaurine	Preterm - Term	PI-ART	0.329855	0.283775	91	1.16238	0.248121	Delivery	LM	0.789546	NS	1.39077	39732	LC/MS Neg
1-stearoyl-GPE (18:0)	Preterm - Term	PI-ART	0.340179	0.292861	91	1.16157	0.248447	Delivery	LM	0.789546	NS	1.4052	42398	LC/MS Pos Late
N1,N12-diacetylspermine	Preterm - Term	zdv	0.413553	0.356127	91	1.16125	0.248576	Delivery	LM	0.789546	NS	1.51218	52987	LC/MS Pos Early
myristate (14:0)	Preterm - Term	untreated	0.432971	0.373101	91	1.16047	0.248894	Delivery	LM	0.789546	NS	1.54183	1365	LC/MS Neg
3-carboxy-4-methyl-5-propyl-2-furanpropanoate (CMPF)	Preterm - Term	PI-ART	-0.383245	0.330372	91	-1.16004	0.249067	Delivery	LM	0.789546	NS	0.681646	31787	LC/MS Neg
dihomolinolenate (20:3n3 or 3n6)	Preterm - Term	PI-ART	0.361634	0.311808	91	1.1598	0.249165	Delivery	LM	0.789546	NS	1.43567	35718	LC/MS Neg
2-hydroxypalmitate	Preterm - Term	zdv	-0.385535	0.333007	91	-1.15774	0.250002	Delivery	LM	0.791429	NS	0.680087	35675	LC/MS Neg
1-oleoyl-2-docosahexaenoyl-GPC (18:1/22:6)*	Preterm - Term	zdv	-0.382827	0.330898	91	-1.15693	0.250328	Delivery	LM	0.79162	NS	0.681931	52697	LC/MS Pos Late
palmitoyl-linoleoyl-glycerol (16:0/18:2) [2]*	Preterm - Term	untreated	0.437962	0.378731	91	1.15639	0.250546	Delivery	LM	0.79162	NS	1.54955	52634	LC/MS Pos Late
citrate	Preterm - Term	zdv	-0.420103	0.363506	91	-1.1557	0.25083	Delivery	LM	0.791682	NS	0.656979	1564	LC/MS Neg
glutamine conjugate of C6H10O2 (2)*	Preterm - Term	zdv	0.4226	0.365838	91	1.15516	0.251051	Delivery	LM	0.791682	NS	1.52592	63660	LC/MS Neg
X - 11407	Preterm - Term	zdv	-0.406224	0.352331	91	-1.15296	0.251946	Delivery	LM	0.793052	NS	0.666161	46596	LC/MS Neg
1-(1-enyl-palmitoyl)-GPE (P-16:0)*	Preterm - Term	PI-ART	0.368228	0.319557	91	1.15231	0.252212	Delivery	LM	0.793052	NS	1.44517	39270	LC/MS Pos Late
ceramide (d18:1/17:0, d17:1/18:0)*	Preterm - Term	zdv	0.351212	0.304984	91	1.15158	0.252511	Delivery	LM	0.793052	NS	1.42079	57434	LC/MS Pos Late
X - 21796	Preterm - Term	untreated	0.419227	0.364441	91	1.15033	0.253024	Delivery	LM	0.793052	NS	1.52078	46972	LC/MS Neg
1-linoleoyl-GPA (18:2)*	Preterm - Term	untreated	0.418364	0.363768	91	1.15009	0.253122	Delivery	LM	0.793052	NS	1.51947	52690	LC/MS Polar
methyl indole-3-acetate	Preterm - Term	untreated	0.407753	0.35459	91	1.14993	0.253186	Delivery	LM	0.793052	NS	1.50344	1584	LC/MS Pos Early
X - 12026	Preterm - Term	zdv	0.390655	0.34007	91	1.14875	0.253671	Delivery	LM	0.793052	NS	1.47795	47905	LC/MS Neg
X - 23659	Preterm - Term	PI-ART	0.36266	0.315729	91	1.14864	0.253714	Delivery	LM	0.793052	NS	1.43715	49536	LC/MS Pos Early
hexadecadienoate (16:2n6)	Preterm - Term	zdv	-0.416002	0.362399	91	-1.14791	0.254015	Delivery	LM	0.793052	NS	0.659679	57652	LC/MS Neg
docosahexaenoylcholine	Preterm - Term	PI-ART	0.373373	0.325404	91	1.14741	0.254219	Delivery	LM	0.793052	NS	1.45263	53263	LC/MS Pos Late
carotene diol (2)	Preterm - Term	untreated	0.431687	0.37641	91	1.14685	0.254449	Delivery	LM	0.793052	NS	1.53985	57636	LC/MS Pos Late
lysine	Preterm - Term	untreated	-0.440288	0.383929	91	-1.14679	0.254473	Delivery	LM	0.793052	NS	0.643851	1301	LC/MS Pos Early
ribonate	Preterm - Term	zdv	0.393348	0.343332	91	1.14568	0.254932	Delivery	LM	0.793052	NS	1.48193	27731	LC/MS Polar
3-hydroxyhexanoate	Preterm - Term	zdv	0.419401	0.366128	91	1.14551	0.255003	Delivery	LM	0.793052	NS	1.52105	53230	LC/MS Neg
X - 23680	Preterm - Term	untreated	-0.432447	0.377614	91	-1.14521	0.255126	Delivery	LM	0.793052	NS	0.64892	49557	LC/MS Pos Late
1-(1-enyl-stearoyl)-GPE (P-18:0)*	Preterm - Term	untreated	0.422808	0.369466	91	1.14438	0.255469	Delivery	LM	0.793113	NS	1.52624	39271	LC/MS Pos Late
3-hydroxyhippurate	Preterm - Term	untreated	0.433376	0.378831	91	1.14398	0.255632	Delivery	LM	0.793113	NS	1.54246	39600	LC/MS Neg
uracil	Preterm - Term	untreated	0.438954	0.384157	91	1.14264	0.256184	Delivery	LM	0.794073	NS	1.55108	605	LC/MS Polar
glycerophosphoinositol*	Preterm - Term	PI-ART	0.359315	0.315185	91	1.14001	0.257273	Delivery	LM	0.796269	NS	1.43235	47155	LC/MS Polar
butyrate/isobutyrate (4:0)	Preterm - Term	zdv	-0.408807	0.35868	91	-1.13975	0.25738	Delivery	LM	0.796269	NS	0.664442	40605	LC/MS Neg
X - 11299	Preterm - Term	untreated	-0.421613	0.370498	91	-1.13796	0.258123	Delivery	LM	0.797342	NS	0.655988	46592	LC/MS Neg
X - 24544	Preterm - Term	zdv	0.387089	0.340229	91	1.13773	0.258221	Delivery	LM	0.797342	NS	1.47269	52865	LC/MS Neg
octadecanedioate (C18)	Preterm - Term	zdv	0.413615	0.363728	91	1.13716	0.258459	Delivery	LM	0.797342	NS	1.51227	36754	LC/MS Neg
linoleoylcholine*	Preterm - Term	PI-ART	0.37345	0.32952	91	1.13331	0.26006	Delivery	LM	0.801524	NS	1.45274	57463	LC/MS Pos Late
1-(1-enyl-palmitoyl)-2-linoleoyl-GPC (P-16:0/18:2)*	Preterm - Term	PI-ART	-0.374578	0.330934	91	-1.13188	0.260659	Delivery	LM	0.802613	NS	0.687579	52682	LC/MS Pos Late
dodecanedioate (C12)	Preterm - Term	PI-ART	0.371375	0.328618	91	1.13011	0.261399	Delivery	LM	0.804134	NS	1.44973	32388	LC/MS Neg
X - 24970	Preterm - Term	zdv	0.398446	0.352918	91	1.12901	0.261863	Delivery	LM	0.804417	NS	1.48951	57754	LC/MS Pos Early
adipate	Preterm - Term	untreated	0.423188	0.374971	91	1.12859	0.262038	Delivery	LM	0.804417	NS	1.52682	21134	LC/MS Polar
ascorbic acid 3-sulfate*	Preterm - Term	PI-ART	0.345213	0.30608	91	1.12785	0.262347	Delivery	LM	0.804417	NS	1.41229	63687	LC/MS Polar
pregnanediol-3-glucuronide	Preterm - Term	zdv	0.352421	0.312556	91	1.12755	0.262476	Delivery	LM	0.804417	NS	1.42251	40708	LC/MS Neg
1-(1-enyl-stearoyl)-2-linoleoyl-GPE (P-18:0/18:2)*	Preterm - Term	untreated	0.41307	0.367159	91	1.12504	0.263529	Delivery	LM	0.80473	NS	1.51145	52748	LC/MS Pos Late
X - 16946	Preterm - Term	zdv	-0.387973	0.344851	91	-1.12504	0.263529	Delivery	LM	0.80473	NS	0.678431	46517	LC/MS Neg
X - 18901	Preterm - Term	zdv	-0.413015	0.367381	91	-1.12421	0.26388	Delivery	LM	0.80473	NS	0.661653	46690	LC/MS Neg
2-aminobutyrate	Preterm - Term	PI-ART	-0.374687	0.33341	91	-1.1238	0.264053	Delivery	LM	0.80473	NS	0.687504	42374	LC/MS Pos Early
1-methylhistidine	Preterm - Term	zdv	0.397219	0.353624	91	1.12328	0.264272	Delivery	LM	0.80473	NS	1.48768	30460	LC/MS Pos Early
docosatrienoate (22:3n3)	Preterm - Term	zdv	-0.412052	0.366855	91	-1.1232	0.264306	Delivery	LM	0.80473	NS	0.66229	32417	LC/MS Neg
1-linoleoyl-2-arachidonoyl-GPC (18:2/20:4n6)*	Preterm - Term	zdv	-0.37147	0.330969	91	-1.12237	0.264658	Delivery	LM	0.80473	NS	0.68972	52710	LC/MS Pos Late
pimeloylcarnitine/3-methyladipoylcarnitine (C7-DC)	Preterm - Term	zdv	0.407944	0.363989	91	1.12076	0.265338	Delivery	LM	0.80473	NS	1.50372	53224	LC/MS Pos Early
gamma-tocopherol/beta-tocopherol	Preterm - Term	untreated	0.429116	0.383021	91	1.12035	0.265514	Delivery	LM	0.80473	NS	1.5359	52473	LC/MS Pos Late
X - 13684	Preterm - Term	PI-ART	0.35277	0.314893	91	1.12028	0.26554	Delivery	LM	0.80473	NS	1.423	47790	LC/MS Pos Early
2-hydroxyacetaminophen sulfate*	Preterm - Term	zdv	-0.412718	0.36851	91	-1.11996	0.265677	Delivery	LM	0.80473	NS	0.661849	33173	LC/MS Neg
1-stearoyl-2-oleoyl-GPS (18:0/18:1)	Preterm - Term	untreated	0.423796	0.378641	91	1.11926	0.265976	Delivery	LM	0.80473	NS	1.52775	19265	LC/MS Pos Late
1,2-dipalmitoyl-GPC (16:0/16:0)	Preterm - Term	zdv	0.401163	0.358457	91	1.11914	0.266027	Delivery	LM	0.80473	NS	1.49356	19130	LC/MS Pos Late
X - 12096	Preterm - Term	PI-ART	0.364926	0.32619	91	1.11875	0.26619	Delivery	LM	0.80473	NS	1.44041	47686	LC/MS Pos Early
1-stearoyl-2-linoleoyl-GPE (18:0/18:2)*	Preterm - Term	PI-ART	0.35609	0.318562	91	1.1178	0.266594	Delivery	LM	0.80473	NS	1.42774	52446	LC/MS Pos Late
gamma-CEHC	Preterm - Term	zdv	-0.393779	0.352385	91	-1.11747	0.266736	Delivery	LM	0.80473	NS	0.674503	44876	LC/MS Neg
X - 12112	Preterm - Term	untreated	0.402832	0.360574	91	1.1172	0.26685	Delivery	LM	0.80473	NS	1.49606	47690	LC/MS Pos Early
9-hydroxystearate	Preterm - Term	untreated	0.428004	0.383235	91	1.11682	0.267012	Delivery	LM	0.80473	NS	1.53419	47120	LC/MS Neg
tryptophan	Preterm - Term	PI-ART	-0.361346	0.323821	91	-1.11588	0.267411	Delivery	LM	0.804888	NS	0.696738	54	LC/MS Pos Early
X - 24953	Preterm - Term	zdv	-0.408426	0.366125	91	-1.11554	0.267557	Delivery	LM	0.804888	NS	0.664695	57720	LC/MS Neg
4-methylnonanoylcarnitine	Preterm - Term	zdv	-0.385563	0.345814	91	-1.11494	0.26781	Delivery	LM	0.804908	NS	0.680067	63612	LC/MS Pos Late
homoarginine	Preterm - Term	PI-ART	-0.356997	0.320427	91	-1.11413	0.268158	Delivery	LM	0.805214	NS	0.699775	22137	LC/MS Pos Early
betonicine	Preterm - Term	untreated	0.411524	0.369747	91	1.11299	0.268646	Delivery	LM	0.805937	NS	1.50912	38100	LC/MS Pos Early
3-hydroxyoctanoate	Preterm - Term	PI-ART	-0.369828	0.332533	91	-1.11215	0.269001	Delivery	LM	0.806264	NS	0.690853	22001	LC/MS Neg
1-(1-enyl-palmitoyl)-2-oleoyl-GPC (P-16:0/18:1)*	Preterm - Term	untreated	0.429046	0.386073	91	1.11131	0.269363	Delivery	LM	0.806606	NS	1.53579	52478	LC/MS Pos Late
ribulonate/xylulonate/lyxonate*	Preterm - Term	PI-ART	-0.353933	0.31883	91	-1.1101	0.269881	Delivery	LM	0.807	NS	0.701922	61858	LC/MS Polar
X - 25790	Preterm - Term	PI-ART	0.359694	0.324148	91	1.10966	0.27007	Delivery	LM	0.807	NS	1.43289	63560	LC/MS Pos Early
palmitoyl-linoleoyl-glycerol (16:0/18:2) [1]*	Preterm - Term	PI-ART	0.3651	0.329135	91	1.10927	0.270235	Delivery	LM	0.807	NS	1.44066	52633	LC/MS Pos Late
retinol (Vitamin A)	Preterm - Term	PI-ART	0.351882	0.318539	91	1.10468	0.272212	Delivery	LM	0.811201	NS	1.42174	1806	LC/MS Pos Late
X - 21607	Preterm - Term	zdv	-0.411242	0.372579	91	-1.10377	0.272604	Delivery	LM	0.811201	NS	0.662827	46674	LC/MS Neg
docosadienoate (22:2n6)	Preterm - Term	PI-ART	0.362748	0.328803	91	1.10324	0.272833	Delivery	LM	0.811201	NS	1.43727	32415	LC/MS Neg
X - 17351	Preterm - Term	zdv	-0.376694	0.341583	91	-1.10279	0.273027	Delivery	LM	0.811201	NS	0.686126	48001	LC/MS Neg
glycochenodeoxycholate 3-sulfate	Preterm - Term	PI-ART	-0.341914	0.310121	91	-1.10252	0.273145	Delivery	LM	0.811201	NS	0.71041	52974	LC/MS Neg
X - 24947	Preterm - Term	PI-ART	0.299356	0.271806	91	1.10136	0.273646	Delivery	LM	0.811201	NS	1.34899	57714	LC/MS Neg
decanoylcarnitine (C10)	Preterm - Term	PI-ART	0.32209	0.292496	91	1.10118	0.273723	Delivery	LM	0.811201	NS	1.38001	33941	LC/MS Pos Late
X - 25422	Preterm - Term	PI-ART	0.335529	0.304756	91	1.10097	0.273812	Delivery	LM	0.811201	NS	1.39868	62719	LC/MS Pos Early
formiminoglutamate	Preterm - Term	untreated	0.411362	0.374197	91	1.09932	0.274529	Delivery	LM	0.811201	NS	1.50887	43493	LC/MS Pos Early
X - 25419	Preterm - Term	zdv	-0.37974	0.345549	91	-1.09895	0.27469	Delivery	LM	0.811201	NS	0.684039	62716	LC/MS Pos Early
adipoylcarnitine (C6-DC)	Preterm - Term	untreated	0.390412	0.355311	91	1.09879	0.27476	Delivery	LM	0.811201	NS	1.47759	52988	LC/MS Pos Early
1-arachidonylglycerol (20:4)	Preterm - Term	untreated	0.404438	0.368078	91	1.09878	0.27476	Delivery	LM	0.811201	NS	1.49846	34397	LC/MS Neg
(14 or 15)-methylpalmitate (a17:0 or i17:0)	Preterm - Term	PI-ART	-0.346393	0.315462	91	-1.09805	0.275079	Delivery	LM	0.811201	NS	0.707234	38768	LC/MS Neg
hydroquinone sulfate	Preterm - Term	untreated	0.412358	0.375567	91	1.09796	0.275118	Delivery	LM	0.811201	NS	1.51038	35322	LC/MS Neg
taurolithocholate 3-sulfate	Preterm - Term	PI-ART	-0.340419	0.310345	91	-1.0969	0.275577	Delivery	LM	0.811823	NS	0.711472	36850	LC/MS Neg
tetradecadienoate (14:2)*	Preterm - Term	PI-ART	0.361411	0.329806	91	1.09583	0.276045	Delivery	LM	0.811841	NS	1.43535	62850	LC/MS Neg
methylsuccinoylcarnitine	Preterm - Term	zdv	0.405676	0.370228	91	1.09575	0.276081	Delivery	LM	0.811841	NS	1.50032	53031	LC/MS Pos Early
2-hydroxynervonate*	Preterm - Term	untreated	0.423572	0.386793	91	1.09509	0.276369	Delivery	LM	0.811958	NS	1.52741	61698	LC/MS Neg
N-behenoyl-sphingadienine (d18:2/22:0)*	Preterm - Term	PI-ART	0.31137	0.284684	91	1.09374	0.276956	Delivery	LM	0.81295	NS	1.36529	57372	LC/MS Pos Late
N-stearoyl-sphingadienine (d18:2/18:0)*	Preterm - Term	untreated	0.348588	0.318938	91	1.09297	0.277294	Delivery	LM	0.813033	NS	1.41707	57417	LC/MS Pos Late
2-hydroxyglutarate	Preterm - Term	untreated	0.402497	0.368628	91	1.09188	0.277769	Delivery	LM	0.813033	NS	1.49555	52294	LC/MS Pos Early
isobutyrylcarnitine (C4)	Preterm - Term	PI-ART	0.348477	0.319277	91	1.09145	0.277954	Delivery	LM	0.813033	NS	1.41691	33441	LC/MS Pos Early
2-keto-3-deoxy-gluconate	Preterm - Term	zdv	0.391368	0.358593	91	1.0914	0.277979	Delivery	LM	0.813033	NS	1.479	48141	LC/MS Polar
behenoylcarnitine (C22)*	Preterm - Term	untreated	0.416003	0.382086	91	1.08877	0.279131	Delivery	LM	0.814034	NS	1.51589	57514	LC/MS Pos Late
X - 24546	Preterm - Term	PI-ART	0.305828	0.280895	91	1.08876	0.279134	Delivery	LM	0.814034	NS	1.35775	52867	LC/MS Neg
pregnenetriol disulfate*	Preterm - Term	zdv	0.399723	0.367149	91	1.08872	0.279151	Delivery	LM	0.814034	NS	1.49141	62921	LC/MS Neg
sphingomyelin (d18:1/24:1, d18:2/24:0)*	Preterm - Term	zdv	0.386416	0.3553	91	1.08758	0.279654	Delivery	LM	0.814034	NS	1.4717	47153	LC/MS Pos Late
X - 22776	Preterm - Term	zdv	-0.40444	0.371998	91	-1.08721	0.279815	Delivery	LM	0.814034	NS	0.66735	48081	LC/MS Neg
myristoleate (14:1n5)	Preterm - Term	untreated	0.397459	0.36582	91	1.08649	0.280133	Delivery	LM	0.814034	NS	1.48804	32418	LC/MS Neg
5alpha-pregnan-3beta,20beta-diol monosulfate (1)	Preterm - Term	zdv	0.360544	0.332186	91	1.08537	0.280626	Delivery	LM	0.814034	NS	1.43411	37196	LC/MS Neg
eicosenedioate (C20:1-DC)*	Preterm - Term	untreated	-0.416254	0.38355	91	-1.08527	0.28067	Delivery	LM	0.814034	NS	0.659513	62923	LC/MS Neg
N-acetylalanine	Preterm - Term	untreated	0.396931	0.365982	91	1.08456	0.28098	Delivery	LM	0.814034	NS	1.48725	1585	LC/MS Polar
X - 17010	Preterm - Term	zdv	-0.395213	0.364592	91	-1.08399	0.281233	Delivery	LM	0.814034	NS	0.673536	47993	LC/MS Neg
deoxycholic acid (12 or 24)-sulfate*	Preterm - Term	PI-ART	0.336512	0.310559	91	1.08357	0.281418	Delivery	LM	0.814034	NS	1.40006	63688	LC/MS Neg
lignoceroylcarnitine (C24)*	Preterm - Term	PI-ART	0.351823	0.324889	91	1.0829	0.281713	Delivery	LM	0.814034	NS	1.42166	57515	LC/MS Pos Late
S-1-pyrroline-5-carboxylate	Preterm - Term	untreated	-0.420041	0.387963	91	-1.08268	0.281809	Delivery	LM	0.814034	NS	0.65702	42370	LC/MS Pos Early
X - 24565	Preterm - Term	untreated	-0.407739	0.376685	91	-1.08244	0.281917	Delivery	LM	0.814034	NS	0.665153	52886	LC/MS Neg
2'-O-methyluridine	Preterm - Term	zdv	-0.389731	0.360156	91	-1.08212	0.282059	Delivery	LM	0.814034	NS	0.677239	57655	LC/MS Neg
X - 24736	Preterm - Term	untreated	0.404681	0.374466	91	1.08069	0.282693	Delivery	LM	0.815143	NS	1.49882	53172	LC/MS Pos Early
cysteinylglycine disulfide*	Preterm - Term	PI-ART	0.320916	0.297392	91	1.0791	0.283395	Delivery	LM	0.816447	NS	1.37839	62103	LC/MS Pos Early
p-cresol sulfate	Preterm - Term	PI-ART	0.355303	0.329449	91	1.07848	0.283671	Delivery	LM	0.816523	NS	1.42661	36103	LC/MS Neg
X - 12007	Preterm - Term	untreated	-0.412213	0.382725	91	-1.07705	0.284306	Delivery	LM	0.817118	NS	0.662183	46610	LC/MS Neg
lactosyl-N-palmitoyl-sphingosine (d18:1/16:0)	Preterm - Term	zdv	0.400001	0.371713	91	1.0761	0.284727	Delivery	LM	0.817118	NS	1.49183	53010	LC/MS Pos Late
N-acetylvaline	Preterm - Term	untreated	0.404292	0.37575	91	1.07596	0.284789	Delivery	LM	0.817118	NS	1.49824	1591	LC/MS Neg
1-palmitoyl-GPC (16:0)	Preterm - Term	untreated	0.36715	0.341355	91	1.07557	0.284965	Delivery	LM	0.817118	NS	1.44361	33955	LC/MS Pos Late
thyroxine	Preterm - Term	PI-ART	-0.346633	0.322389	91	-1.0752	0.285128	Delivery	LM	0.817118	NS	0.707065	2761	LC/MS Neg
quinate	Preterm - Term	PI-ART	0.351528	0.327246	91	1.0742	0.285573	Delivery	LM	0.817332	NS	1.42124	18335	LC/MS Polar
beta-alanine	Preterm - Term	untreated	0.408693	0.380672	91	1.07361	0.285837	Delivery	LM	0.817332	NS	1.50485	55	LC/MS Pos Early
eicosapentaenoate (EPA; 20:5n3)	Preterm - Term	untreated	0.403577	0.375999	91	1.07335	0.285954	Delivery	LM	0.817332	NS	1.49717	18467	LC/MS Neg
thyroxine	Preterm - Term	untreated	-0.403051	0.376012	91	-1.07191	0.286596	Delivery	LM	0.818452	NS	0.668278	2761	LC/MS Neg
Fibrinopeptide B (1-13)	Preterm - Term	untreated	0.41358	0.386083	91	1.07122	0.286902	Delivery	LM	0.818611	NS	1.51222	62813	LC/MS Neg
phosphate	Preterm - Term	PI-ART	0.348479	0.325676	91	1.07002	0.287442	Delivery	LM	0.819437	NS	1.41691	42109	LC/MS Pos Early
pyrraline	Preterm - Term	PI-ART	0.351639	0.329465	91	1.06731	0.288657	Delivery	LM	0.822183	NS	1.4214	48428	LC/MS Pos Early
cytidine	Preterm - Term	PI-ART	0.340955	0.319628	91	1.06672	0.288918	Delivery	LM	0.822209	NS	1.40629	514	LC/MS Pos Early
alpha-hydroxyisovalerate	Preterm - Term	zdv	0.38867	0.36509	91	1.06459	0.28988	Delivery	LM	0.82266	NS	1.47502	46537	LC/MS Polar
2-hydroxysebacate	Preterm - Term	zdv	-0.388399	0.365412	91	-1.06291	0.290637	Delivery	LM	0.82266	NS	0.678142	63357	LC/MS Neg
10-heptadecenoate (17:1n7)	Preterm - Term	untreated	0.402444	0.378812	91	1.06238	0.290873	Delivery	LM	0.82266	NS	1.49548	33971	LC/MS Neg
linoleoylcarnitine (C18:2)*	Preterm - Term	PI-ART	0.342761	0.322753	91	1.06199	0.291049	Delivery	LM	0.82266	NS	1.40883	46223	LC/MS Pos Late
stearoyl-arachidonoyl-glycerol (18:0/20:4) [2]*	Preterm - Term	zdv	-0.370262	0.348705	91	-1.06182	0.291127	Delivery	LM	0.82266	NS	0.690553	57449	LC/MS Pos Late
mead acid (20:3n9)	Preterm - Term	zdv	-0.35796	0.33714	91	-1.06176	0.291156	Delivery	LM	0.82266	NS	0.699101	35174	LC/MS Neg
S-1-pyrroline-5-carboxylate	Preterm - Term	zdv	-0.395202	0.37265	91	-1.06052	0.291717	Delivery	LM	0.82266	NS	0.673544	42370	LC/MS Pos Early
1-carboxyethylleucine	Preterm - Term	zdv	0.371755	0.35058	91	1.0604	0.291768	Delivery	LM	0.82266	NS	1.45028	62559	LC/MS Neg
1-palmitoleoyl-GPC* (16:1)*	Preterm - Term	PI-ART	0.30531	0.287936	91	1.06034	0.291796	Delivery	LM	0.82266	NS	1.35705	33230	LC/MS Pos Late
3-hydroxybutyroylglycine	Preterm - Term	zdv	0.382085	0.360392	91	1.06019	0.291863	Delivery	LM	0.82266	NS	1.46534	62064	LC/MS Pos Early
X - 23587	Preterm - Term	zdv	0.379491	0.358051	91	1.05988	0.292005	Delivery	LM	0.82266	NS	1.46154	49463	LC/MS Pos Early
gamma-CEHC	Preterm - Term	PI-ART	0.332986	0.314547	91	1.05862	0.292574	Delivery	LM	0.82266	NS	1.39513	44876	LC/MS Neg
5-dodecenoate (12:1n7)	Preterm - Term	untreated	0.392825	0.371105	91	1.05853	0.292617	Delivery	LM	0.82266	NS	1.48116	33968	LC/MS Neg
laurate (12:0)	Preterm - Term	PI-ART	0.336136	0.317635	91	1.05825	0.292744	Delivery	LM	0.82266	NS	1.39953	1645	LC/MS Neg
1-methyl-4-imidazoleacetate	Preterm - Term	PI-ART	0.34895	0.329825	91	1.05798	0.292863	Delivery	LM	0.82266	NS	1.41758	32350	LC/MS Pos Early
cholesterol	Preterm - Term	zdv	0.355726	0.3364	91	1.05745	0.293106	Delivery	LM	0.82266	NS	1.42722	63	LC/MS Pos Late
9-hydroxystearate	Preterm - Term	PI-ART	0.346821	0.328582	91	1.05551	0.293987	Delivery	LM	0.824256	NS	1.41456	47120	LC/MS Neg
X - 11880	Preterm - Term	zdv	-0.386068	0.365911	91	-1.05509	0.294179	Delivery	LM	0.824256	NS	0.679724	46608	LC/MS Neg
phenylacetate	Preterm - Term	untreated	-0.407134	0.386419	91	-1.05361	0.294853	Delivery	LM	0.824362	NS	0.665555	57745	LC/MS Neg
1-arachidonoyl-GPE (20:4n6)*	Preterm - Term	PI-ART	0.303141	0.287814	91	1.05325	0.295015	Delivery	LM	0.824362	NS	1.35411	35186	LC/MS Pos Late
arachidonoyl ethanolamide	Preterm - Term	untreated	0.377688	0.358725	91	1.05286	0.295192	Delivery	LM	0.824362	NS	1.45891	32463	LC/MS Pos Late
X - 15245	Preterm - Term	zdv	0.36005	0.342231	91	1.05207	0.295554	Delivery	LM	0.824362	NS	1.4334	46661	LC/MS Neg
androstenediol (3alpha, 17alpha) monosulfate (3)	Preterm - Term	PI-ART	0.295616	0.2811	91	1.05164	0.295748	Delivery	LM	0.824362	NS	1.34395	37209	LC/MS Neg
N-palmitoyl-heptadecasphingosine (d17:1/16:0)*	Preterm - Term	PI-ART	0.302375	0.287649	91	1.0512	0.295952	Delivery	LM	0.824362	NS	1.35307	57430	LC/MS Pos Late
2-methoxyacetaminophen glucuronide*	Preterm - Term	zdv	-0.382822	0.364455	91	-1.0504	0.296317	Delivery	LM	0.824362	NS	0.681934	33161	LC/MS Neg
X - 17654	Preterm - Term	untreated	-0.404656	0.38525	91	-1.05037	0.296328	Delivery	LM	0.824362	NS	0.667206	46709	LC/MS Neg
palmitoleate (16:1n7)	Preterm - Term	untreated	0.387078	0.368637	91	1.05002	0.296488	Delivery	LM	0.824362	NS	1.47267	33447	LC/MS Neg
sphingomyelin (d18:2/24:1, d18:1/24:2)*	Preterm - Term	untreated	0.404284	0.385854	91	1.04776	0.297522	Delivery	LM	0.826534	NS	1.49823	52437	LC/MS Pos Late
N-delta-acetylornithine	Preterm - Term	zdv	0.384576	0.368357	91	1.04403	0.299236	Delivery	LM	0.830589	NS	1.46899	43249	LC/MS Neg
N-acetyltryptophan	Preterm - Term	untreated	0.380479	0.364966	91	1.0425	0.29994	Delivery	LM	0.831779	NS	1.46298	33959	LC/MS Neg
X - 12117	Preterm - Term	zdv	0.378655	0.363448	91	1.04184	0.300246	Delivery	LM	0.831779	NS	1.46032	47695	LC/MS Pos Early
1-(1-enyl-oleoyl)-GPE (P-18:1)*	Preterm - Term	untreated	0.378519	0.363575	91	1.0411	0.300587	Delivery	LM	0.831779	NS	1.46012	44621	LC/MS Pos Late
1,2-dipalmitoyl-GPC (16:0/16:0)	Preterm - Term	PI-ART	0.333051	0.319967	91	1.04089	0.300683	Delivery	LM	0.831779	NS	1.39522	19130	LC/MS Pos Late
oleoyl-oleoyl-glycerol (18:1/18:1) [2]*	Preterm - Term	PI-ART	0.318149	0.305931	91	1.03994	0.301124	Delivery	LM	0.832294	NS	1.37458	54946	LC/MS Pos Late
methionine sulfoxide	Preterm - Term	untreated	-0.394751	0.380238	91	-1.03817	0.301942	Delivery	LM	0.833606	NS	0.673848	18374	LC/MS Pos Early
oleamide	Preterm - Term	zdv	-0.370853	0.357343	91	-1.03781	0.302109	Delivery	LM	0.833606	NS	0.690145	32458	LC/MS Neg
X - 12027	Preterm - Term	zdv	0.374966	0.361705	91	1.03666	0.30264	Delivery	LM	0.834366	NS	1.45494	47510	LC/MS Neg
sphinganine	Preterm - Term	zdv	0.365706	0.353144	91	1.03557	0.303146	Delivery	LM	0.835058	NS	1.44153	17769	LC/MS Pos Late
3-methoxycatechol sulfate (1)	Preterm - Term	untreated	0.3941	0.381299	91	1.03357	0.304075	Delivery	LM	0.836911	NS	1.48305	48763	LC/MS Neg
quinolinate	Preterm - Term	zdv	0.361978	0.350463	91	1.03286	0.304408	Delivery	LM	0.83708	NS	1.43617	1899	LC/MS Pos Early
X - 24588	Preterm - Term	untreated	0.392403	0.38011	91	1.03234	0.304649	Delivery	LM	0.83708	NS	1.48053	52909	LC/MS Neg
4-methylguaiacol sulfate	Preterm - Term	PI-ART	0.337879	0.328151	91	1.02964	0.305906	Delivery	LM	0.839827	NS	1.40197	48418	LC/MS Neg
carotene diol (1)	Preterm - Term	PI-ART	0.329036	0.319849	91	1.02872	0.306337	Delivery	LM	0.840304	NS	1.38963	57635	LC/MS Pos Late
2,3-dihydroxyisovalerate	Preterm - Term	PI-ART	-0.336904	0.32802	91	-1.02708	0.307103	Delivery	LM	0.840363	NS	0.713977	38276	LC/MS Polar
butyrate/isobutyrate (4:0)	Preterm - Term	untreated	-0.383516	0.373419	91	-1.02704	0.307124	Delivery	LM	0.840363	NS	0.681461	40605	LC/MS Neg
1-palmitoyl-GPG (16:0)*	Preterm - Term	zdv	-0.324713	0.316168	91	-1.02703	0.30713	Delivery	LM	0.840363	NS	0.722735	45970	LC/MS Neg
X - 17146	Preterm - Term	untreated	0.367913	0.358802	91	1.02539	0.307895	Delivery	LM	0.841088	NS	1.44472	46691	LC/MS Neg
hypotaurine	Preterm - Term	untreated	0.388736	0.37912	91	1.02536	0.30791	Delivery	LM	0.841088	NS	1.47511	590	LC/MS Polar
N-acetyltryptophan	Preterm - Term	PI-ART	0.32048	0.312919	91	1.02416	0.308472	Delivery	LM	0.841426	NS	1.37779	33959	LC/MS Neg
palmitamide (16:0)	Preterm - Term	zdv	-0.366085	0.357504	91	-1.024	0.308549	Delivery	LM	0.841426	NS	0.693444	42095	LC/MS Neg
1-palmitoyl-2-palmitoleoyl-GPC (16:0/16:1)*	Preterm - Term	zdv	0.3319	0.324586	91	1.02253	0.309239	Delivery	LM	0.841912	NS	1.39361	52470	LC/MS Pos Late
cystine	Preterm - Term	untreated	0.381488	0.373358	91	1.02177	0.309596	Delivery	LM	0.841912	NS	1.46446	56	LC/MS Pos Early
dihomolinoleate (20:2n6)	Preterm - Term	zdv	-0.378645	0.3707	91	-1.02143	0.309757	Delivery	LM	0.841912	NS	0.684789	17805	LC/MS Neg
N-stearoyl-sphingosine (d18:1/18:0)*	Preterm - Term	zdv	0.313679	0.307252	91	1.02092	0.31	Delivery	LM	0.841912	NS	1.36845	54979	LC/MS Pos Late
1-linoleoyl-2-arachidonoyl-GPC (18:2/20:4n6)*	Preterm - Term	untreated	0.351616	0.344569	91	1.02045	0.310219	Delivery	LM	0.841912	NS	1.42136	52710	LC/MS Pos Late
N-acetylisoleucine	Preterm - Term	untreated	0.382334	0.374713	91	1.02034	0.310273	Delivery	LM	0.841912	NS	1.4657	33967	LC/MS Pos Early
citrulline	Preterm - Term	untreated	-0.390593	0.383305	91	-1.01901	0.310899	Delivery	LM	0.84291	NS	0.676656	2132	LC/MS Pos Early
pentadecanoate (15:0)	Preterm - Term	untreated	0.384444	0.377708	91	1.01784	0.311455	Delivery	LM	0.843717	NS	1.4688	1361	LC/MS Neg
tartronate (hydroxymalonate)	Preterm - Term	zdv	-0.360795	0.354778	91	-1.01696	0.311869	Delivery	LM	0.844138	NS	0.697122	20693	LC/MS Neg
lactobacillic acid	Preterm - Term	untreated	0.384148	0.378918	91	1.0138	0.313364	Delivery	LM	0.845124	NS	1.46836	63048	LC/MS Neg
sphingomyelin (d18:0/20:0, d16:0/22:0)*	Preterm - Term	zdv	0.340797	0.336312	91	1.01334	0.313586	Delivery	LM	0.845124	NS	1.40607	57476	LC/MS Pos Late
octadecenedioylcarnitine (C18:1-DC)*	Preterm - Term	zdv	0.367591	0.362783	91	1.01325	0.313626	Delivery	LM	0.845124	NS	1.44425	61865	LC/MS Pos Late
X - 24337	Preterm - Term	untreated	0.379127	0.374336	91	1.0128	0.313842	Delivery	LM	0.845124	NS	1.46101	52533	LC/MS Neg
phenylalanine	Preterm - Term	zdv	0.367603	0.362989	91	1.01271	0.313884	Delivery	LM	0.845124	NS	1.44427	64	LC/MS Pos Early
glutamine conjugate of C7H12O2*	Preterm - Term	zdv	0.369876	0.365269	91	1.01261	0.313931	Delivery	LM	0.845124	NS	1.44755	63658	LC/MS Neg
3-methylcytidine	Preterm - Term	untreated	0.379256	0.374621	91	1.01237	0.314044	Delivery	LM	0.845124	NS	1.4612	35132	LC/MS Pos Early
X - 12812	Preterm - Term	untreated	-0.383268	0.379034	91	-1.01117	0.314616	Delivery	LM	0.845331	NS	0.68163	46986	LC/MS Neg
1-stearoyl-GPS (18:0)*	Preterm - Term	zdv	0.368476	0.364446	91	1.01106	0.314669	Delivery	LM	0.845331	NS	1.44553	45966	LC/MS Neg
sphingomyelin (d18:1/22:1, d18:2/22:0, d16:1/24:1)*	Preterm - Term	untreated	0.390789	0.386697	91	1.01058	0.314897	Delivery	LM	0.845331	NS	1.47815	48493	LC/MS Pos Late
cysteinylglycine disulfide*	Preterm - Term	untreated	0.350327	0.346857	91	1.01001	0.31517	Delivery	LM	0.84537	NS	1.41953	62103	LC/MS Pos Early
proline	Preterm - Term	zdv	0.358791	0.35546	91	1.00937	0.315473	Delivery	LM	0.845489	NS	1.4316	1898	LC/MS Pos Early
betaine	Preterm - Term	PI-ART	0.320813	0.318181	91	1.00827	0.315998	Delivery	LM	0.845992	NS	1.37825	3141	LC/MS Pos Early
(16 or 17)-methylstearate (a19:0 or i19:0)	Preterm - Term	untreated	0.363026	0.360588	91	1.00676	0.31672	Delivery	LM	0.845992	NS	1.43767	38296	LC/MS Neg
valylglycine	Preterm - Term	zdv	-0.370535	0.368078	91	-1.00667	0.316761	Delivery	LM	0.845992	NS	0.690365	40475	LC/MS Neg
phenylacetate	Preterm - Term	PI-ART	0.333511	0.331312	91	1.00664	0.316779	Delivery	LM	0.845992	NS	1.39586	57745	LC/MS Neg
X - 24549	Preterm - Term	zdv	0.356921	0.354698	91	1.00627	0.316956	Delivery	LM	0.845992	NS	1.42892	52870	LC/MS Neg
X - 24949	Preterm - Term	PI-ART	-0.331635	0.32986	91	-1.00538	0.31738	Delivery	LM	0.846432	NS	0.717749	57716	LC/MS Neg
X - 21821	Preterm - Term	zdv	-0.351911	0.350506	91	-1.00401	0.318037	Delivery	LM	0.846866	NS	0.703343	46998	LC/MS Neg
X - 25265	Preterm - Term	untreated	0.390181	0.38876	91	1.00365	0.318207	Delivery	LM	0.846866	NS	1.47725	62494	LC/MS Pos Early
X - 17325	Preterm - Term	untreated	-0.379363	0.378226	91	-1.00301	0.318517	Delivery	LM	0.846866	NS	0.684297	46672	LC/MS Neg
2-linoleoylglycerol (18:2)	Preterm - Term	zdv	-0.36217	0.361131	91	-1.00288	0.318579	Delivery	LM	0.846866	NS	0.696164	32506	LC/MS Neg
taurodeoxycholate	Preterm - Term	zdv	-0.307463	0.306824	91	-1.00208	0.31896	Delivery	LM	0.84719	NS	0.73531	12261	LC/MS Neg
margaroylcarnitine (C17)*	Preterm - Term	untreated	0.345543	0.345608	91	0.999814	0.320052	Delivery	LM	0.849244	NS	1.41276	57512	LC/MS Pos Late
sulfate*	Preterm - Term	PI-ART	-0.314443	0.314634	91	-0.999395	0.320254	Delivery	LM	0.849244	NS	0.730195	46960	LC/MS Neg
10-undecenoate (11:1n1)	Preterm - Term	PI-ART	-0.318586	0.319099	91	-0.998393	0.320736	Delivery	LM	0.849835	NS	0.727176	32497	LC/MS Neg
3,4-dihydroxybutyrate	Preterm - Term	untreated	0.384742	0.385891	91	0.997022	0.321398	Delivery	LM	0.850214	NS	1.46924	62952	LC/MS Polar
X - 15486	Preterm - Term	zdv	0.363347	0.364541	91	0.996724	0.321542	Delivery	LM	0.850214	NS	1.43813	46266	LC/MS Neg
glutamate	Preterm - Term	zdv	0.357139	0.358402	91	0.996478	0.32166	Delivery	LM	0.850214	NS	1.42924	57	LC/MS Pos Early
pyroglutamine*	Preterm - Term	zdv	0.360615	0.362321	91	0.995289	0.322235	Delivery	LM	0.851044	NS	1.43421	46225	LC/MS Pos Early
1-stearoyl-GPI (18:0)	Preterm - Term	PI-ART	0.32572	0.327691	91	0.993986	0.322865	Delivery	LM	0.851455	NS	1.38503	19324	LC/MS Neg
taurohyocholate*	Preterm - Term	untreated	-0.377475	0.379795	91	-0.99389	0.322912	Delivery	LM	0.851455	NS	0.685591	42603	LC/MS Neg
palmitoleate (16:1n7)	Preterm - Term	PI-ART	0.31338	0.316066	91	0.991501	0.32407	Delivery	LM	0.852599	NS	1.36804	33447	LC/MS Neg
2-hydroxynervonate*	Preterm - Term	PI-ART	0.328722	0.331633	91	0.991223	0.324205	Delivery	LM	0.852599	NS	1.38919	61698	LC/MS Neg
4-allylphenol sulfate	Preterm - Term	PI-ART	-0.307208	0.310073	91	-0.990761	0.324429	Delivery	LM	0.852599	NS	0.735498	37181	LC/MS Neg
X - 24306	Preterm - Term	PI-ART	-0.326989	0.330098	91	-0.990584	0.324516	Delivery	LM	0.852599	NS	0.721091	52501	LC/MS Neg
sphingomyelin (d18:1/19:0, d19:1/18:0)*	Preterm - Term	zdv	-0.322384	0.325539	91	-0.990306	0.32465	Delivery	LM	0.852599	NS	0.72442	57475	LC/MS Pos Late
glycoursodeoxycholic acid sulfate (1)	Preterm - Term	PI-ART	0.309747	0.31297	91	0.9897	0.324945	Delivery	LM	0.852687	NS	1.36308	63731	LC/MS Neg
X - 13553	Preterm - Term	untreated	0.372796	0.377645	91	0.98716	0.326182	Delivery	LM	0.855245	NS	1.45179	47959	LC/MS Neg
1-palmitoleoyl-GPC* (16:1)*	Preterm - Term	untreated	0.331187	0.335828	91	0.98618	0.32666	Delivery	LM	0.855812	NS	1.39262	33230	LC/MS Pos Late
hexanoylglutamine	Preterm - Term	PI-ART	0.318338	0.323017	91	0.985513	0.326985	Delivery	LM	0.855816	NS	1.37484	54907	LC/MS Neg
palmitoyl ethanolamide	Preterm - Term	zdv	0.360972	0.366431	91	0.985103	0.327185	Delivery	LM	0.855816	NS	1.43472	38165	LC/MS Neg
androsterone glucuronide	Preterm - Term	zdv	-0.358996	0.364817	91	-0.984044	0.327703	Delivery	LM	0.856485	NS	0.698377	61846	LC/MS Neg
palmitoyl-oleoyl-glycerol (16:0/18:1) [1]*	Preterm - Term	zdv	0.332266	0.338151	91	0.982597	0.328411	Delivery	LM	0.857489	NS	1.39412	54943	LC/MS Pos Late
2,3-dihydroxyisovalerate	Preterm - Term	untreated	0.375649	0.382579	91	0.981886	0.328759	Delivery	LM	0.857489	NS	1.45594	38276	LC/MS Polar
behenate (22:0)*	Preterm - Term	zdv	0.361244	0.367997	91	0.981651	0.328875	Delivery	LM	0.857489	NS	1.43511	12125	LC/MS Neg
glycodeoxycholate	Preterm - Term	untreated	0.346124	0.353324	91	0.979622	0.32987	Delivery	LM	0.859398	NS	1.41358	18477	LC/MS Neg
X - 12729	Preterm - Term	zdv	0.343803	0.351395	91	0.978394	0.330473	Delivery	LM	0.859847	NS	1.4103	46623	LC/MS Neg
X - 25420	Preterm - Term	zdv	0.358899	0.366956	91	0.978044	0.330646	Delivery	LM	0.859847	NS	1.43175	62717	LC/MS Pos Early
fructose	Preterm - Term	zdv	-0.350162	0.358223	91	-0.9775	0.330913	Delivery	LM	0.859847	NS	0.704574	577	LC/MS Polar
X - 23636	Preterm - Term	untreated	-0.381405	0.390827	91	-0.975892	0.331705	Delivery	LM	0.859847	NS	0.682901	49512	LC/MS Pos Early
androstenediol (3beta,17beta) disulfate (2)	Preterm - Term	PI-ART	0.28499	0.292204	91	0.975311	0.331992	Delivery	LM	0.859847	NS	1.32975	37203	LC/MS Neg
2-aminoheptanoate	Preterm - Term	PI-ART	-0.319736	0.327942	91	-0.974977	0.332156	Delivery	LM	0.859847	NS	0.72634	43761	LC/MS Pos Early
dihomolinoleate (20:2n6)	Preterm - Term	PI-ART	0.322607	0.330895	91	0.974952	0.332169	Delivery	LM	0.859847	NS	1.38072	17805	LC/MS Neg
bilirubin	Preterm - Term	PI-ART	0.302792	0.310577	91	0.974934	0.332177	Delivery	LM	0.859847	NS	1.35363	43807	LC/MS Pos Late
oleamide	Preterm - Term	untreated	0.362343	0.372027	91	0.973971	0.332653	Delivery	LM	0.859847	NS	1.43669	32458	LC/MS Neg
palmitoylcarnitine (C16)	Preterm - Term	untreated	0.351957	0.36144	91	0.973763	0.332756	Delivery	LM	0.859847	NS	1.42185	44681	LC/MS Pos Late
X - 23974	Preterm - Term	PI-ART	-0.317493	0.326171	91	-0.973395	0.332937	Delivery	LM	0.859847	NS	0.727972	49883	LC/MS Neg
uridine	Preterm - Term	PI-ART	0.313068	0.322115	91	0.971913	0.33367	Delivery	LM	0.861059	NS	1.36761	606	LC/MS Neg
N-palmitoyl-sphinganine (d18:0/16:0)	Preterm - Term	zdv	0.348731	0.359166	91	0.970947	0.334148	Delivery	LM	0.861496	NS	1.41727	52604	LC/MS Pos Late
linoleamide (18:2n6)	Preterm - Term	zdv	-0.347963	0.358796	91	-0.969807	0.334713	Delivery	LM	0.861496	NS	0.706125	32455	LC/MS Pos Late
X - 23644	Preterm - Term	PI-ART	0.315626	0.325501	91	0.969662	0.334785	Delivery	LM	0.861496	NS	1.37112	49521	LC/MS Pos Early
kynurenate	Preterm - Term	untreated	0.359144	0.370464	91	0.969442	0.334894	Delivery	LM	0.861496	NS	1.4321	1417	LC/MS Neg
X - 24728	Preterm - Term	zdv	0.337904	0.348776	91	0.968826	0.3352	Delivery	LM	0.861604	NS	1.40201	53157	LC/MS Pos Early
estriol-3-glucuronide	Preterm - Term	zdv	0.324162	0.335019	91	0.96759	0.335814	Delivery	LM	0.861745	NS	1.38287	47108	LC/MS Neg
eicosenedioate (C20:1-DC)*	Preterm - Term	PI-ART	-0.318173	0.328852	91	-0.967527	0.335845	Delivery	LM	0.861745	NS	0.727477	62923	LC/MS Neg
X - 25217	Preterm - Term	zdv	-0.361405	0.373895	91	-0.966595	0.336308	Delivery	LM	0.861745	NS	0.696697	62403	LC/MS Pos Early
glycerate	Preterm - Term	PI-ART	0.29163	0.302119	91	0.965283	0.336961	Delivery	LM	0.861745	NS	1.33861	1572	LC/MS Polar
docosahexaenoylcarnitine (C22:6)*	Preterm - Term	PI-ART	0.314504	0.325906	91	0.965016	0.337094	Delivery	LM	0.861745	NS	1.36958	57523	LC/MS Pos Late
myo-inositol	Preterm - Term	PI-ART	0.321226	0.332923	91	0.964868	0.337168	Delivery	LM	0.861745	NS	1.37882	1124	LC/MS Polar
N-acetyl-1-methylhistidine*	Preterm - Term	PI-ART	0.284875	0.295342	91	0.964562	0.337321	Delivery	LM	0.861745	NS	1.3296	43255	LC/MS Pos Early
pregnanolone/allopregnanolone sulfate	Preterm - Term	zdv	0.334967	0.34756	91	0.963767	0.337717	Delivery	LM	0.861745	NS	1.39789	48394	LC/MS Neg
4-hydroxycoumarin	Preterm - Term	untreated	-0.355543	0.36921	91	-0.962982	0.338108	Delivery	LM	0.861745	NS	0.700793	37445	LC/MS Neg
X - 12544	Preterm - Term	untreated	0.356672	0.370759	91	0.962007	0.338595	Delivery	LM	0.861745	NS	1.42857	46510	LC/MS Neg
indoleacetate	Preterm - Term	untreated	0.367802	0.382629	91	0.961249	0.338974	Delivery	LM	0.861745	NS	1.44456	27513	LC/MS Neg
X - 12407	Preterm - Term	zdv	-0.356202	0.370583	91	-0.961194	0.339002	Delivery	LM	0.861745	NS	0.700331	46615	LC/MS Neg
X - 11843	Preterm - Term	zdv	-0.351136	0.365365	91	-0.961056	0.339071	Delivery	LM	0.861745	NS	0.703888	46466	LC/MS Neg
2-methylbutyrylglycine (C5)	Preterm - Term	zdv	-0.349175	0.363722	91	-0.960005	0.339597	Delivery	LM	0.861745	NS	0.70527	31928	LC/MS Pos Early
3-(4-hydroxyphenyl)lactate (HPLA)	Preterm - Term	zdv	0.325497	0.339189	91	0.959635	0.339782	Delivery	LM	0.861745	NS	1.38472	32197	LC/MS Neg
palmitate (16:0)	Preterm - Term	untreated	0.367754	0.383342	91	0.959337	0.339931	Delivery	LM	0.861745	NS	1.44449	1336	LC/MS Neg
3-formylindole	Preterm - Term	PI-ART	0.307839	0.321199	91	0.958408	0.340397	Delivery	LM	0.861745	NS	1.36048	62863	LC/MS Pos Early
X - 18886	Preterm - Term	zdv	0.349655	0.364891	91	0.958245	0.340478	Delivery	LM	0.861745	NS	1.41858	48047	LC/MS Neg
1-linoleoyl-GPI* (18:2)*	Preterm - Term	PI-ART	0.313915	0.327672	91	0.958017	0.340593	Delivery	LM	0.861745	NS	1.36877	36594	LC/MS Neg
N-acetyl-isoputreanine	Preterm - Term	untreated	0.333717	0.348579	91	0.957362	0.340921	Delivery	LM	0.861745	NS	1.39615	62309	LC/MS Pos Early
salicylate	Preterm - Term	zdv	-0.343978	0.359391	91	-0.957111	0.341047	Delivery	LM	0.861745	NS	0.708945	1515	LC/MS Neg
(S)-a-amino-omega-caprolactam	Preterm - Term	zdv	0.328362	0.343093	91	0.957064	0.341071	Delivery	LM	0.861745	NS	1.38869	63339	LC/MS Pos Early
cis-4-decenoate (10:1n6)*	Preterm - Term	untreated	-0.364773	0.381458	91	-0.95626	0.341474	Delivery	LM	0.861745	NS	0.694354	62873	LC/MS Neg
X - 21736	Preterm - Term	PI-ART	-0.310686	0.325043	91	-0.955832	0.34169	Delivery	LM	0.861745	NS	0.732944	46905	LC/MS Neg
1-arachidonoyl-GPI* (20:4)*	Preterm - Term	PI-ART	0.280669	0.293893	91	0.955004	0.342106	Delivery	LM	0.861745	NS	1.32402	34214	LC/MS Neg
acisoga	Preterm - Term	zdv	0.317383	0.332342	91	0.95499	0.342113	Delivery	LM	0.861745	NS	1.37353	43258	LC/MS Neg
X - 13507	Preterm - Term	PI-ART	-0.315129	0.33036	91	-0.953896	0.342663	Delivery	LM	0.862466	NS	0.729695	47439	LC/MS Pos Early
4-allylcatechol sulfate	Preterm - Term	PI-ART	0.298137	0.312837	91	0.953011	0.343109	Delivery	LM	0.862924	NS	1.34735	63597	LC/MS Neg
X - 12844	Preterm - Term	PI-ART	0.248956	0.261389	91	0.952435	0.3434	Delivery	LM	0.86299	NS	1.28269	46633	LC/MS Neg
dimethylarginine (ADMA + SDMA)	Preterm - Term	untreated	0.359611	0.377949	91	0.951482	0.34388	Delivery	LM	0.863493	NS	1.43277	36808	LC/MS Pos Early
X - 23641	Preterm - Term	untreated	0.35233	0.370488	91	0.95099	0.344128	Delivery	LM	0.863493	NS	1.42238	49517	LC/MS Pos Late
N-methylhydroxyproline	Preterm - Term	PI-ART	0.315444	0.332015	91	0.95009	0.344583	Delivery	LM	0.863969	NS	1.37087	62068	LC/MS Pos Early
formiminoglutamate	Preterm - Term	zdv	0.340973	0.359428	91	0.948656	0.345308	Delivery	LM	0.865124	NS	1.40632	43493	LC/MS Pos Early
2-hydroxyphenylacetate	Preterm - Term	PI-ART	0.306327	0.32357	91	0.94671	0.346294	Delivery	LM	0.866929	NS	1.35843	1432	LC/MS Polar
4-hydroxychlorothalonil	Preterm - Term	untreated	-0.343258	0.363278	91	-0.944889	0.347218	Delivery	LM	0.868161	NS	0.709455	48441	LC/MS Neg
docosahexaenoylcholine	Preterm - Term	zdv	-0.344327	0.364549	91	-0.944529	0.347401	Delivery	LM	0.868161	NS	0.708697	53263	LC/MS Pos Late
saccharin	Preterm - Term	untreated	0.353026	0.373901	91	0.944169	0.347583	Delivery	LM	0.868161	NS	1.42337	21151	LC/MS Neg
pregnen-diol disulfate*	Preterm - Term	untreated	0.351482	0.372899	91	0.942568	0.348398	Delivery	LM	0.86953	NS	1.42117	32562	LC/MS Neg
succinate	Preterm - Term	zdv	0.332825	0.353623	91	0.941186	0.349101	Delivery	LM	0.870621	NS	1.3949	1437	LC/MS Polar
taurocholate	Preterm - Term	untreated	0.342478	0.364097	91	0.940623	0.349388	Delivery	LM	0.870672	NS	1.40843	18497	LC/MS Neg
glycoursodeoxycholate	Preterm - Term	PI-ART	-0.257612	0.2743	91	-0.939161	0.350134	Delivery	LM	0.871446	NS	0.772895	39379	LC/MS Neg
carboxyethyl-GABA	Preterm - Term	PI-ART	0.291839	0.310808	91	0.938969	0.350232	Delivery	LM	0.871446	NS	1.33889	40007	LC/MS Pos Early
4-methylbenzenesulfonate	Preterm - Term	untreated	-0.362628	0.386615	91	-0.937956	0.35075	Delivery	LM	0.87157	NS	0.695845	43592	LC/MS Neg
palmitoyl-linoleoyl-glycerol (16:0/18:2) [1]*	Preterm - Term	untreated	0.360011	0.38388	91	0.937823	0.350818	Delivery	LM	0.87157	NS	1.43335	52633	LC/MS Pos Late
sphingomyelin (d17:1/16:0, d18:1/15:0, d16:1/17:0)*	Preterm - Term	PI-ART	0.290291	0.309708	91	0.937305	0.351082	Delivery	LM	0.87157	NS	1.33682	52433	LC/MS Pos Late
glucuronide of C10H18O2 (8)*	Preterm - Term	untreated	0.348616	0.372206	91	0.936622	0.351432	Delivery	LM	0.871776	NS	1.41711	61888	LC/MS Neg
carotene diol (2)	Preterm - Term	PI-ART	0.302105	0.322731	91	0.936091	0.351704	Delivery	LM	0.871788	NS	1.3527	57636	LC/MS Pos Late
X - 21339	Preterm - Term	PI-ART	-0.307943	0.329309	91	-0.935118	0.352203	Delivery	LM	0.872362	NS	0.734958	46384	LC/MS Neg
1-oleoyl-GPE (18:1)	Preterm - Term	untreated	0.321812	0.344546	91	0.934016	0.352767	Delivery	LM	0.872674	NS	1.37963	35628	LC/MS Pos Late
biliverdin	Preterm - Term	zdv	-0.320373	0.343074	91	-0.93383	0.352863	Delivery	LM	0.872674	NS	0.725878	2137	LC/MS Pos Late
12-HETE	Preterm - Term	zdv	0.325516	0.348795	91	0.933257	0.353157	Delivery	LM	0.872741	NS	1.38474	37536	LC/MS Neg
13-HODE + 9-HODE	Preterm - Term	untreated	-0.358216	0.384068	91	-0.932688	0.353449	Delivery	LM	0.872802	NS	0.698922	37752	LC/MS Neg
1-oleoyl-2-arachidonoyl-GPE (18:1/20:4)*	Preterm - Term	untreated	0.330367	0.354415	91	0.932148	0.353727	Delivery	LM	0.872828	NS	1.39148	55041	LC/MS Pos Late
caffeine	Preterm - Term	untreated	-0.357253	0.383963	91	-0.930436	0.354607	Delivery	LM	0.873825	NS	0.699595	569	LC/MS Pos Early
sphingomyelin (d18:1/25:0, d19:0/24:1, d20:1/23:0, d19:1/24:0)*	Preterm - Term	untreated	0.340831	0.366526	91	0.929897	0.354885	Delivery	LM	0.873825	NS	1.40612	57478	LC/MS Pos Late
orotidine	Preterm - Term	untreated	0.338844	0.364425	91	0.929803	0.354933	Delivery	LM	0.873825	NS	1.40332	35172	LC/MS Polar
ascorbic acid 3-sulfate*	Preterm - Term	zdv	0.318514	0.3429	91	0.928884	0.355406	Delivery	LM	0.874332	NS	1.37508	63687	LC/MS Polar
aconitate [cis or trans]	Preterm - Term	zdv	-0.335597	0.362035	91	-0.926974	0.356392	Delivery	LM	0.875394	NS	0.714911	46173	LC/MS Neg
X - 23583	Preterm - Term	zdv	-0.344377	0.371744	91	-0.926382	0.356698	Delivery	LM	0.875394	NS	0.708662	49459	LC/MS Pos Early
3-carboxy-4-methyl-5-propyl-2-furanpropanoate (CMPF)	Preterm - Term	untreated	0.356601	0.385323	91	0.92546	0.357174	Delivery	LM	0.875394	NS	1.42847	31787	LC/MS Neg
X - 12849	Preterm - Term	PI-ART	0.293764	0.317703	91	0.924651	0.357593	Delivery	LM	0.875394	NS	1.34147	46636	LC/MS Neg
X - 21448	Preterm - Term	zdv	-0.318335	0.344303	91	-0.924579	0.35763	Delivery	LM	0.875394	NS	0.727359	46493	LC/MS Neg
1-stearoyl-GPG (18:0)	Preterm - Term	zdv	0.299181	0.323897	91	0.923692	0.35809	Delivery	LM	0.875394	NS	1.34875	34437	LC/MS Neg
21-hydroxypregnanolone disulfate	Preterm - Term	zdv	0.301275	0.32646	91	0.922855	0.358523	Delivery	LM	0.875394	NS	1.35158	48431	LC/MS Neg
cysteine sulfinic acid	Preterm - Term	PI-ART	0.263226	0.285822	91	0.920942	0.359516	Delivery	LM	0.875394	NS	1.30112	37443	LC/MS Pos Early
2-hydroxyhippurate (salicylurate)	Preterm - Term	untreated	0.344891	0.37517	91	0.919292	0.360373	Delivery	LM	0.875394	NS	1.41184	18281	LC/MS Neg
3-ureidopropionate	Preterm - Term	PI-ART	0.304344	0.331304	91	0.918624	0.360721	Delivery	LM	0.875394	NS	1.35574	3155	LC/MS Pos Early
X - 17185	Preterm - Term	zdv	-0.316309	0.344463	91	-0.918269	0.360906	Delivery	LM	0.875394	NS	0.728834	46490	LC/MS Neg
sphingomyelin (d17:1/14:0, d16:1/15:0)*	Preterm - Term	zdv	-0.307582	0.335158	91	-0.917721	0.361191	Delivery	LM	0.875394	NS	0.735223	62152	LC/MS Pos Late
choline	Preterm - Term	zdv	0.308545	0.336386	91	0.917234	0.361445	Delivery	LM	0.875394	NS	1.36144	15506	LC/MS Pos Early
cis-4-decenoylcarnitine (C10:1)	Preterm - Term	untreated	-0.333264	0.363336	91	-0.917234	0.361445	Delivery	LM	0.875394	NS	0.716581	38178	LC/MS Pos Late
1-(1-enyl-oleoyl)-GPE (P-18:1)*	Preterm - Term	PI-ART	0.285696	0.311726	91	0.916497	0.361829	Delivery	LM	0.875394	NS	1.33069	44621	LC/MS Pos Late
glutamine conjugate of C6H10O2 (2)*	Preterm - Term	untreated	0.348439	0.380871	91	0.914849	0.362689	Delivery	LM	0.875394	NS	1.41685	63660	LC/MS Neg
2-linoleoylglycerol (18:2)	Preterm - Term	PI-ART	0.294577	0.322354	91	0.913831	0.36322	Delivery	LM	0.875394	NS	1.34256	32506	LC/MS Neg
glyco-beta-muricholate	Preterm - Term	untreated	0.271544	0.297365	91	0.913168	0.363567	Delivery	LM	0.875394	NS	1.31199	62066	LC/MS Neg
erucate (22:1n9)	Preterm - Term	PI-ART	0.299039	0.327661	91	0.912648	0.363839	Delivery	LM	0.875394	NS	1.34856	1552	LC/MS Neg
vanillylmandelate (VMA)	Preterm - Term	PI-ART	0.270017	0.295915	91	0.912482	0.363926	Delivery	LM	0.875394	NS	1.30999	1567	LC/MS Neg
4-hydroxyphenylacetylglutamine	Preterm - Term	zdv	0.312052	0.342069	91	0.912248	0.364049	Delivery	LM	0.875394	NS	1.36623	55017	LC/MS Neg
mannose	Preterm - Term	PI-ART	-0.287976	0.315688	91	-0.912217	0.364065	Delivery	LM	0.875394	NS	0.74978	48153	LC/MS Polar
methionine sulfoxide	Preterm - Term	PI-ART	0.297135	0.326012	91	0.911423	0.364481	Delivery	LM	0.875394	NS	1.346	18374	LC/MS Pos Early
N-acetylhistidine	Preterm - Term	untreated	0.344395	0.377999	91	0.911101	0.364649	Delivery	LM	0.875394	NS	1.41114	33946	LC/MS Neg
X - 25172	Preterm - Term	PI-ART	0.298212	0.32745	91	0.910711	0.364854	Delivery	LM	0.875394	NS	1.34745	62151	LC/MS Pos Early
levulinoylcarnitine	Preterm - Term	untreated	0.346943	0.38113	91	0.910302	0.365068	Delivery	LM	0.875394	NS	1.41474	63359	LC/MS Pos Early
X - 23655	Preterm - Term	PI-ART	0.301555	0.331292	91	0.910239	0.365101	Delivery	LM	0.875394	NS	1.35196	49532	LC/MS Pos Early
sphingomyelin (d17:2/16:0, d18:2/15:0)*	Preterm - Term	PI-ART	0.255032	0.280565	91	0.908992	0.365756	Delivery	LM	0.875394	NS	1.2905	57483	LC/MS Pos Late
X - 18887	Preterm - Term	zdv	0.315739	0.347382	91	0.908911	0.365798	Delivery	LM	0.875394	NS	1.37127	47301	LC/MS Neg
ribonate	Preterm - Term	untreated	0.324744	0.35744	91	0.908526	0.366	Delivery	LM	0.875394	NS	1.38368	27731	LC/MS Polar
X - 24455	Preterm - Term	zdv	-0.334573	0.368341	91	-0.908324	0.366106	Delivery	LM	0.875394	NS	0.715644	52772	LC/MS Pos Early
phenylpyruvate	Preterm - Term	untreated	0.3454	0.380461	91	0.907846	0.366357	Delivery	LM	0.875394	NS	1.41256	566	LC/MS Polar
behenate (22:0)*	Preterm - Term	untreated	0.347619	0.383118	91	0.90734	0.366623	Delivery	LM	0.875394	NS	1.41569	12125	LC/MS Neg
o-cresol sulfate	Preterm - Term	PI-ART	0.28887	0.318597	91	0.906695	0.366963	Delivery	LM	0.875394	NS	1.33492	36845	LC/MS Neg
oleoyl ethanolamide	Preterm - Term	untreated	0.350643	0.386824	91	0.906466	0.367083	Delivery	LM	0.875394	NS	1.41998	38102	LC/MS Neg
umbelliferone sulfate	Preterm - Term	PI-ART	-0.294796	0.3255	91	-0.905669	0.367503	Delivery	LM	0.875394	NS	0.744684	48674	LC/MS Neg
propyl 4-hydroxybenzoate sulfate	Preterm - Term	PI-ART	0.29541	0.326179	91	0.905669	0.367503	Delivery	LM	0.875394	NS	1.34368	48460	LC/MS Neg
estrone 3-sulfate	Preterm - Term	PI-ART	0.242972	0.268354	91	0.905417	0.367636	Delivery	LM	0.875394	NS	1.27503	18474	LC/MS Neg
4-guanidinobutanoate	Preterm - Term	untreated	0.340382	0.376154	91	0.904902	0.367907	Delivery	LM	0.875394	NS	1.40548	15681	LC/MS Pos Early
10-undecenoate (11:1n1)	Preterm - Term	zdv	-0.32306	0.357485	91	-0.903703	0.368539	Delivery	LM	0.875394	NS	0.72393	32497	LC/MS Neg
arachidonoyl ethanolamide	Preterm - Term	PI-ART	0.277946	0.307568	91	0.903691	0.368545	Delivery	LM	0.875394	NS	1.32042	32463	LC/MS Pos Late
taurodeoxycholate	Preterm - Term	untreated	0.288293	0.319432	91	0.902519	0.369164	Delivery	LM	0.875394	NS	1.33415	12261	LC/MS Neg
androstenediol (3beta,17beta) disulfate (1)	Preterm - Term	PI-ART	-0.282236	0.31273	91	-0.902492	0.369178	Delivery	LM	0.875394	NS	0.754096	37202	LC/MS Neg
dopamine 3-O-sulfate	Preterm - Term	zdv	0.31065	0.344227	91	0.902457	0.369197	Delivery	LM	0.875394	NS	1.36431	48407	LC/MS Neg
3beta-hydroxy-5-cholestenoate	Preterm - Term	zdv	-0.277606	0.307763	91	-0.902015	0.36943	Delivery	LM	0.875394	NS	0.757595	54805	LC/MS Neg
cholate	Preterm - Term	PI-ART	0.287054	0.318274	91	0.90191	0.369485	Delivery	LM	0.875394	NS	1.3325	22842	LC/MS Neg
N-acetylneuraminate	Preterm - Term	untreated	0.341953	0.379277	91	0.901591	0.369654	Delivery	LM	0.875394	NS	1.40769	32377	LC/MS Pos Early
theophylline	Preterm - Term	PI-ART	0.301689	0.334789	91	0.901132	0.369897	Delivery	LM	0.875394	NS	1.35214	18394	LC/MS Neg
X - 18838	Preterm - Term	PI-ART	0.29731	0.330463	91	0.899676	0.370667	Delivery	LM	0.875394	NS	1.34623	48046	LC/MS Neg
glucuronide of C10H18O2 (7)*	Preterm - Term	untreated	0.340959	0.37904	91	0.899534	0.370743	Delivery	LM	0.875394	NS	1.4063	61887	LC/MS Neg
2-O-methylascorbic acid	Preterm - Term	zdv	0.311959	0.346862	91	0.899376	0.370826	Delivery	LM	0.875394	NS	1.3661	63990	LC/MS Neg
glycocholate	Preterm - Term	untreated	0.34123	0.37953	91	0.899084	0.370981	Delivery	LM	0.875394	NS	1.40668	18476	LC/MS Neg
3-bromo-5-chloro-2,6-dihydroxybenzoic acid*	Preterm - Term	zdv	-0.321121	0.35719	91	-0.89902	0.371015	Delivery	LM	0.875394	NS	0.725335	63681	LC/MS Neg
X - 17346	Preterm - Term	zdv	0.321265	0.357415	91	0.898858	0.371101	Delivery	LM	0.875394	NS	1.37887	47824	LC/MS Pos Early
X - 23590	Preterm - Term	zdv	-0.327946	0.364864	91	-0.898817	0.371122	Delivery	LM	0.875394	NS	0.720402	49466	LC/MS Pos Early
2,3-dihydroxyisovalerate	Preterm - Term	zdv	-0.330221	0.367479	91	-0.898613	0.371231	Delivery	LM	0.875394	NS	0.718765	38276	LC/MS Polar
glycosyl-N-palmitoyl-sphingosine (d18:1/16:0)	Preterm - Term	untreated	0.324181	0.360854	91	0.898371	0.371358	Delivery	LM	0.875394	NS	1.3829	53013	LC/MS Pos Late
deoxycarnitine	Preterm - Term	zdv	0.317457	0.353385	91	0.898332	0.371379	Delivery	LM	0.875394	NS	1.37363	36747	LC/MS Pos Early
glutamine	Preterm - Term	zdv	0.332158	0.370189	91	0.897265	0.371945	Delivery	LM	0.876096	NS	1.39397	53	LC/MS Pos Early
acetylcarnitine (C2)	Preterm - Term	untreated	-0.333832	0.373045	91	-0.894884	0.37321	Delivery	LM	0.878441	NS	0.716174	32198	LC/MS Pos Early
dodecanedioate (C12)	Preterm - Term	zdv	-0.328948	0.368149	91	-0.893519	0.373937	Delivery	LM	0.878909	NS	0.719681	32388	LC/MS Neg
X - 18886	Preterm - Term	untreated	0.339401	0.379884	91	0.893432	0.373983	Delivery	LM	0.878909	NS	1.40411	48047	LC/MS Neg
5-hydroxylysine	Preterm - Term	zdv	0.334818	0.375471	91	0.891727	0.374891	Delivery	LM	0.878909	NS	1.39769	15685	LC/MS Pos Early
caprylate (8:0)	Preterm - Term	untreated	0.337412	0.3784	91	0.891679	0.374917	Delivery	LM	0.878909	NS	1.40132	32492	LC/MS Neg
X - 12906	Preterm - Term	zdv	-0.329666	0.36987	91	-0.891302	0.375118	Delivery	LM	0.878909	NS	0.719164	47955	LC/MS Neg
N-acetylarginine	Preterm - Term	PI-ART	0.275275	0.308856	91	0.891275	0.375132	Delivery	LM	0.878909	NS	1.31689	33953	LC/MS Pos Early
N-acetylglutamate	Preterm - Term	zdv	-0.330462	0.370899	91	-0.890976	0.375292	Delivery	LM	0.878909	NS	0.718592	15720	LC/MS Polar
1-oleoyl-2-linoleoyl-GPE (18:1/18:2)*	Preterm - Term	PI-ART	-0.278727	0.31376	91	-0.888346	0.376697	Delivery	LM	0.881568	NS	0.756746	52687	LC/MS Pos Late
5alpha-androstan-3alpha,17alpha-diol monosulfate	Preterm - Term	untreated	0.28946	0.326949	91	0.885336	0.378309	Delivery	LM	0.88277	NS	1.33571	37183	LC/MS Neg
7-methylguanine	Preterm - Term	zdv	0.313378	0.354215	91	0.884713	0.378643	Delivery	LM	0.88277	NS	1.36804	35114	LC/MS Pos Early
4-acetamidophenylglucuronide	Preterm - Term	zdv	-0.326728	0.369399	91	-0.884484	0.378766	Delivery	LM	0.88277	NS	0.72128	15736	LC/MS Neg
3-hydroxyhexanoate	Preterm - Term	untreated	0.337092	0.381172	91	0.884355	0.378835	Delivery	LM	0.88277	NS	1.40087	53230	LC/MS Neg
2R,3R-dihydroxybutyrate	Preterm - Term	PI-ART	0.285715	0.323317	91	0.883702	0.379186	Delivery	LM	0.88277	NS	1.33071	63109	LC/MS Polar
N6,N6-dimethyllysine	Preterm - Term	untreated	-0.337997	0.382519	91	-0.883608	0.379236	Delivery	LM	0.88277	NS	0.713198	62862	LC/MS Pos Early
sulfate*	Preterm - Term	zdv	0.31113	0.352483	91	0.882682	0.379734	Delivery	LM	0.88277	NS	1.36497	46960	LC/MS Neg
N4-acetyl-5-hydroxysulfamethoxazole*	Preterm - Term	PI-ART	0.285939	0.324019	91	0.882475	0.379845	Delivery	LM	0.88277	NS	1.33101	62107	LC/MS Neg
lactosyl-N-nervonoyl-sphingosine (d18:1/24:1)*	Preterm - Term	PI-ART	-0.285749	0.32385	91	-0.882349	0.379913	Delivery	LM	0.88277	NS	0.751452	57370	LC/MS Pos Late
2-hydroxyfluorene sulfate	Preterm - Term	untreated	-0.310502	0.351969	91	-0.882184	0.380002	Delivery	LM	0.88277	NS	0.733079	62528	LC/MS Neg
hypoxanthine	Preterm - Term	untreated	0.331269	0.376228	91	0.880501	0.380908	Delivery	LM	0.88277	NS	1.39273	3127	LC/MS Neg
formiminoglutamate	Preterm - Term	PI-ART	-0.282329	0.320833	91	-0.879988	0.381184	Delivery	LM	0.88277	NS	0.754025	43493	LC/MS Pos Early
lactosyl-N-behenoyl-sphingosine (d18:1/22:0)*	Preterm - Term	untreated	0.336207	0.38206	91	0.879986	0.381185	Delivery	LM	0.88277	NS	1.39963	57422	LC/MS Pos Late
heme	Preterm - Term	zdv	0.326125	0.370962	91	0.879131	0.381646	Delivery	LM	0.88277	NS	1.38559	41754	LC/MS Pos Late
4-hydroxyglutamate	Preterm - Term	PI-ART	0.277746	0.315944	91	0.879099	0.381663	Delivery	LM	0.88277	NS	1.32015	40499	LC/MS Pos Early
X - 17653	Preterm - Term	zdv	0.324675	0.369648	91	0.878335	0.382075	Delivery	LM	0.88277	NS	1.38358	46707	LC/MS Neg
creatine	Preterm - Term	PI-ART	-0.285393	0.32515	91	-0.877727	0.382403	Delivery	LM	0.88277	NS	0.751719	27718	LC/MS Pos Early
1-palmitoleoyl-2-linolenoyl-GPC (16:1/18:3)*	Preterm - Term	untreated	0.301703	0.344265	91	0.876369	0.383137	Delivery	LM	0.88277	NS	1.35216	53180	LC/MS Pos Late
X - 21796	Preterm - Term	PI-ART	0.273657	0.312469	91	0.87579	0.38345	Delivery	LM	0.88277	NS	1.31476	46972	LC/MS Neg
histidine	Preterm - Term	untreated	0.336295	0.384131	91	0.875468	0.383624	Delivery	LM	0.88277	NS	1.39975	59	LC/MS Neg
X - 16935	Preterm - Term	untreated	-0.341064	0.389712	91	-0.87517	0.383785	Delivery	LM	0.88277	NS	0.711013	46681	LC/MS Neg
14-HDoHE/17-HDoHE	Preterm - Term	zdv	-0.315292	0.360264	91	-0.875168	0.383787	Delivery	LM	0.88277	NS	0.729576	53034	LC/MS Neg
N-palmitoylglycine	Preterm - Term	PI-ART	0.287189	0.328495	91	0.87426	0.384278	Delivery	LM	0.88277	NS	1.33268	42092	LC/MS Neg
adipate	Preterm - Term	zdv	0.314833	0.360171	91	0.874121	0.384353	Delivery	LM	0.88277	NS	1.37003	21134	LC/MS Polar
2S,3R-dihydroxybutyrate	Preterm - Term	untreated	0.331302	0.379119	91	0.873874	0.384487	Delivery	LM	0.88277	NS	1.39278	62950	LC/MS Polar
glucuronate	Preterm - Term	PI-ART	0.284713	0.32592	91	0.873569	0.384652	Delivery	LM	0.88277	NS	1.32938	15443	LC/MS Polar
1-docosahexaenoylglycerol (22:6)	Preterm - Term	untreated	0.330786	0.378837	91	0.873163	0.384873	Delivery	LM	0.88277	NS	1.39206	35153	LC/MS Neg
N-acetylglutamine	Preterm - Term	PI-ART	0.26054	0.299123	91	0.871014	0.386038	Delivery	LM	0.88277	NS	1.29763	33943	LC/MS Polar
tartronate (hydroxymalonate)	Preterm - Term	untreated	0.32148	0.369356	91	0.87038	0.386383	Delivery	LM	0.88277	NS	1.37917	20693	LC/MS Neg
1,7-dimethylurate	Preterm - Term	untreated	-0.330598	0.380044	91	-0.869896	0.386646	Delivery	LM	0.88277	NS	0.718494	34400	LC/MS Neg
2-aminooctanoate	Preterm - Term	zdv	0.311243	0.357817	91	0.869838	0.386677	Delivery	LM	0.88277	NS	1.36512	43343	LC/MS Pos Late
X - 11632	Preterm - Term	untreated	0.336908	0.387581	91	0.869259	0.386992	Delivery	LM	0.88277	NS	1.40061	47493	LC/MS Neg
X - 11315	Preterm - Term	zdv	0.315073	0.362627	91	0.868863	0.387208	Delivery	LM	0.88277	NS	1.37036	49592	LC/MS Neg
pyruvate	Preterm - Term	zdv	0.317764	0.36574	91	0.868824	0.387229	Delivery	LM	0.88277	NS	1.37405	48990	LC/MS Polar
X - 17367	Preterm - Term	untreated	-0.330394	0.380344	91	-0.86867	0.387313	Delivery	LM	0.88277	NS	0.718641	46994	LC/MS Neg
linoleoyl-docosahexaenoyl-glycerol (18:2/22:6) [1]*	Preterm - Term	zdv	-0.314226	0.361857	91	-0.868371	0.387476	Delivery	LM	0.88277	NS	0.730354	54949	LC/MS Pos Late
sphingomyelin (d18:1/21:0, d17:1/22:0, d16:1/23:0)*	Preterm - Term	PI-ART	0.265115	0.305688	91	0.867275	0.388073	Delivery	LM	0.88277	NS	1.30358	52495	LC/MS Pos Late
cystathionine	Preterm - Term	untreated	-0.325068	0.375173	91	-0.866449	0.388523	Delivery	LM	0.88277	NS	0.722478	15705	LC/MS Pos Early
myristoleate (14:1n5)	Preterm - Term	PI-ART	0.271708	0.313651	91	0.866277	0.388616	Delivery	LM	0.88277	NS	1.3122	32418	LC/MS Neg
bradykinin	Preterm - Term	zdv	-0.312572	0.360901	91	-0.866088	0.38872	Delivery	LM	0.88277	NS	0.731563	22154	LC/MS Pos Late
linolenate (18:3n3 or 3n6)	Preterm - Term	PI-ART	0.28356	0.327572	91	0.865643	0.388962	Delivery	LM	0.88277	NS	1.32785	34035	LC/MS Neg
1-methyl-5-imidazoleacetate	Preterm - Term	untreated	0.310476	0.358725	91	0.865499	0.389041	Delivery	LM	0.88277	NS	1.36407	62946	LC/MS Pos Early
2-hydroxybutyrate/2-hydroxyisobutyrate	Preterm - Term	zdv	0.3177	0.367399	91	0.864727	0.389462	Delivery	LM	0.88277	NS	1.37396	52281	LC/MS Polar
X - 23583	Preterm - Term	PI-ART	0.286912	0.331827	91	0.864642	0.389509	Delivery	LM	0.88277	NS	1.33231	49459	LC/MS Pos Early
1-lignoceroyl-GPC (24:0)	Preterm - Term	untreated	0.330172	0.381913	91	0.864522	0.389575	Delivery	LM	0.88277	NS	1.39121	49617	LC/MS Pos Late
X - 12026	Preterm - Term	untreated	0.305968	0.354044	91	0.86421	0.389745	Delivery	LM	0.88277	NS	1.35794	47905	LC/MS Neg
2-hydroxystearate	Preterm - Term	zdv	-0.290768	0.336828	91	-0.863254	0.390268	Delivery	LM	0.88277	NS	0.747689	17945	LC/MS Neg
X - 15469	Preterm - Term	zdv	-0.30681	0.355511	91	-0.863012	0.3904	Delivery	LM	0.88277	NS	0.73579	46640	LC/MS Pos Late
creatine	Preterm - Term	zdv	0.31433	0.364264	91	0.862919	0.390451	Delivery	LM	0.88277	NS	1.36934	27718	LC/MS Pos Early
N-acetylhistidine	Preterm - Term	zdv	0.312204	0.363079	91	0.859878	0.392116	Delivery	LM	0.88569	NS	1.36643	33946	LC/MS Neg
gamma-glutamyl-epsilon-lysine	Preterm - Term	PI-ART	-0.283067	0.329624	91	-0.858756	0.392732	Delivery	LM	0.88569	NS	0.75347	33934	LC/MS Pos Early
carboxyethyl-GABA	Preterm - Term	untreated	0.311293	0.362505	91	0.858728	0.392747	Delivery	LM	0.88569	NS	1.36519	40007	LC/MS Pos Early
octanoylcarnitine (C8)	Preterm - Term	PI-ART	0.246449	0.287041	91	0.858583	0.392827	Delivery	LM	0.88569	NS	1.27947	33936	LC/MS Pos Late
arachidoylcarnitine (C20)*	Preterm - Term	PI-ART	0.262965	0.306502	91	0.857958	0.39317	Delivery	LM	0.885852	NS	1.30078	57513	LC/MS Pos Late
2-hydroxyfluorene sulfate	Preterm - Term	zdv	0.289875	0.338077	91	0.857423	0.393464	Delivery	LM	0.885904	NS	1.33626	62528	LC/MS Neg
2R,3R-dihydroxybutyrate	Preterm - Term	zdv	0.310354	0.36221	91	0.856835	0.393787	Delivery	LM	0.886021	NS	1.36391	63109	LC/MS Polar
theobromine	Preterm - Term	untreated	-0.317638	0.371722	91	-0.854504	0.39507	Delivery	LM	0.888295	NS	0.727866	18392	LC/MS Pos Early
N,N,N-trimethyl-5-aminovalerate	Preterm - Term	PI-ART	-0.272781	0.319551	91	-0.853638	0.395547	Delivery	LM	0.888756	NS	0.761259	57687	LC/MS Pos Early
3,5-dichloro-2,6-dihydroxybenzoic acid	Preterm - Term	zdv	-0.297011	0.348151	91	-0.85311	0.395838	Delivery	LM	0.8888	NS	0.743036	63589	LC/MS Polar
pentadecanoate (15:0)	Preterm - Term	PI-ART	0.275851	0.323843	91	0.851803	0.396559	Delivery	LM	0.889198	NS	1.31765	1361	LC/MS Neg
gamma-glutamylvaline	Preterm - Term	untreated	-0.330532	0.388068	91	-0.851736	0.396596	Delivery	LM	0.889198	NS	0.718542	43829	LC/MS Pos Early
cysteine s-sulfate	Preterm - Term	zdv	0.297249	0.349344	91	0.850879	0.39707	Delivery	LM	0.889198	NS	1.34615	22176	LC/MS Pos Early
pimeloylcarnitine/3-methyladipoylcarnitine (C7-DC)	Preterm - Term	PI-ART	-0.276328	0.324904	91	-0.85049	0.397285	Delivery	LM	0.889198	NS	0.758564	53224	LC/MS Pos Early
palmitoyl-linoleoyl-glycerol (16:0/18:2) [2]*	Preterm - Term	PI-ART	0.276117	0.32472	91	0.850325	0.397376	Delivery	LM	0.889198	NS	1.318	52634	LC/MS Pos Late
trimethoprim	Preterm - Term	PI-ART	0.275434	0.324123	91	0.849781	0.397677	Delivery	LM	0.889261	NS	1.3171	64075	LC/MS Neg
X - 23787	Preterm - Term	PI-ART	0.225346	0.265423	91	0.849009	0.398104	Delivery	LM	0.889607	NS	1.25276	49688	LC/MS Neg
taurine	Preterm - Term	PI-ART	0.272173	0.321079	91	0.847682	0.398839	Delivery	LM	0.890125	NS	1.31281	2125	LC/MS Pos Early
X - 24736	Preterm - Term	PI-ART	0.271819	0.321064	91	0.84662	0.399428	Delivery	LM	0.890125	NS	1.31235	53172	LC/MS Pos Early
taurocholenate sulfate*	Preterm - Term	zdv	-0.26438	0.312766	91	-0.845296	0.400163	Delivery	LM	0.890125	NS	0.767682	32807	LC/MS Neg
3-hydroxylaurate	Preterm - Term	untreated	0.323523	0.382805	91	0.845139	0.40025	Delivery	LM	0.890125	NS	1.38199	32457	LC/MS Neg
oleoylcholine	Preterm - Term	untreated	0.318695	0.377483	91	0.844263	0.400736	Delivery	LM	0.890125	NS	1.37533	53260	LC/MS Pos Late
paraxanthine	Preterm - Term	untreated	-0.323071	0.382671	91	-0.844252	0.400743	Delivery	LM	0.890125	NS	0.723923	18254	LC/MS Neg
methionine	Preterm - Term	zdv	-0.307565	0.36453	91	-0.84373	0.401033	Delivery	LM	0.890125	NS	0.735235	1302	LC/MS Pos Early
4-guanidinobutanoate	Preterm - Term	zdv	-0.304838	0.361307	91	-0.84371	0.401044	Delivery	LM	0.890125	NS	0.737243	15681	LC/MS Pos Early
3-phosphoglycerate	Preterm - Term	PI-ART	0.274751	0.325729	91	0.843495	0.401163	Delivery	LM	0.890125	NS	1.3162	1414	LC/MS Pos Early
lactosyl-N-behenoyl-sphingosine (d18:1/22:0)*	Preterm - Term	zdv	0.309414	0.36698	91	0.843135	0.401364	Delivery	LM	0.890125	NS	1.36263	57422	LC/MS Pos Late
sphingomyelin (d18:1/17:0, d17:1/18:0, d19:1/16:0)	Preterm - Term	PI-ART	-0.262856	0.311923	91	-0.842695	0.401609	Delivery	LM	0.890125	NS	0.768853	52615	LC/MS Pos Late
pregnenetriol sulfate*	Preterm - Term	PI-ART	0.26471	0.314346	91	0.842095	0.401942	Delivery	LM	0.890125	NS	1.30305	62922	LC/MS Neg
N-acetylleucine	Preterm - Term	zdv	-0.302194	0.358903	91	-0.841992	0.402	Delivery	LM	0.890125	NS	0.739195	1587	LC/MS Neg
deoxycholic acid glucuronide	Preterm - Term	untreated	0.310177	0.368871	91	0.840881	0.402619	Delivery	LM	0.890125	NS	1.36367	63610	LC/MS Neg
X - 25948	Preterm - Term	zdv	0.305474	0.363739	91	0.839818	0.403212	Delivery	LM	0.890125	NS	1.35727	63899	LC/MS Pos Early
3,4-dihydroxybutyrate	Preterm - Term	PI-ART	0.277852	0.330859	91	0.839788	0.403228	Delivery	LM	0.890125	NS	1.32029	62952	LC/MS Polar
X - 11308	Preterm - Term	PI-ART	-0.269273	0.321149	91	-0.838468	0.403965	Delivery	LM	0.890125	NS	0.763935	46390	LC/MS Neg
inosine 5'-monophosphate (IMP)	Preterm - Term	zdv	0.299477	0.357439	91	0.837841	0.404315	Delivery	LM	0.890125	NS	1.34915	2133	LC/MS Pos Early
X - 15674	Preterm - Term	zdv	-0.304795	0.3638	91	-0.83781	0.404332	Delivery	LM	0.890125	NS	0.737274	46665	LC/MS Neg
cystathionine	Preterm - Term	zdv	0.301771	0.360365	91	0.837403	0.40456	Delivery	LM	0.890125	NS	1.35225	15705	LC/MS Pos Early
androsterone sulfate	Preterm - Term	zdv	0.265321	0.316874	91	0.83731	0.404612	Delivery	LM	0.890125	NS	1.30385	31591	LC/MS Neg
2-hydroxybehenate	Preterm - Term	untreated	0.318839	0.381425	91	0.835916	0.405392	Delivery	LM	0.890125	NS	1.37553	57663	LC/MS Neg
N,N,N-trimethyl-5-aminovalerate	Preterm - Term	untreated	-0.311522	0.372702	91	-0.835847	0.40543	Delivery	LM	0.890125	NS	0.732332	57687	LC/MS Pos Early
1-palmitoyl-2-arachidonoyl-GPE (16:0/20:4)*	Preterm - Term	zdv	0.293237	0.351037	91	0.835344	0.405712	Delivery	LM	0.890125	NS	1.34076	52464	LC/MS Pos Late
glycosyl ceramide (d18:2/24:1, d18:1/24:2)*	Preterm - Term	PI-ART	0.25392	0.3041	91	0.834988	0.405911	Delivery	LM	0.890125	NS	1.28907	57453	LC/MS Pos Late
levulinoylcarnitine	Preterm - Term	PI-ART	-0.272825	0.326777	91	-0.834895	0.405963	Delivery	LM	0.890125	NS	0.761226	63359	LC/MS Pos Early
1-palmitoleoylglycerol (16:1)*	Preterm - Term	untreated	0.303389	0.363489	91	0.834658	0.406096	Delivery	LM	0.890125	NS	1.35444	52431	LC/MS Neg
2'-O-methylcytidine	Preterm - Term	PI-ART	0.272898	0.327165	91	0.834131	0.406392	Delivery	LM	0.890125	NS	1.31377	57554	LC/MS Pos Early
glycerophosphorylcholine (GPC)	Preterm - Term	untreated	0.308967	0.370767	91	0.833317	0.406848	Delivery	LM	0.890125	NS	1.36202	15990	LC/MS Pos Early
hexanoylcarnitine (C6)	Preterm - Term	untreated	-0.284651	0.341606	91	-0.833273	0.406873	Delivery	LM	0.890125	NS	0.752277	32328	LC/MS Pos Early
X - 15728	Preterm - Term	PI-ART	0.269612	0.323623	91	0.833104	0.406967	Delivery	LM	0.890125	NS	1.30946	46666	LC/MS Neg
X - 16964	Preterm - Term	zdv	-0.297792	0.357516	91	-0.832949	0.407054	Delivery	LM	0.890125	NS	0.742455	46685	LC/MS Neg
X - 21258	Preterm - Term	zdv	0.298283	0.358677	91	0.831621	0.4078	Delivery	LM	0.890792	NS	1.34754	46259	LC/MS Neg
linoleoyl-arachidonoyl-glycerol (18:2/20:4) [1]*	Preterm - Term	zdv	-0.283758	0.341473	91	-0.830983	0.408158	Delivery	LM	0.890792	NS	0.752949	54955	LC/MS Pos Late
4-ethylphenyl sulfate	Preterm - Term	untreated	0.322593	0.388222	91	0.830949	0.408178	Delivery	LM	0.890792	NS	1.3807	36099	LC/MS Neg
10-nonadecenoate (19:1n9)	Preterm - Term	untreated	0.311323	0.375173	91	0.829811	0.408817	Delivery	LM	0.891593	NS	1.36523	33972	LC/MS Neg
3-hydroxylaurate	Preterm - Term	PI-ART	0.271572	0.328213	91	0.827426	0.41016	Delivery	LM	0.891627	NS	1.31203	32457	LC/MS Neg
X - 24243	Preterm - Term	untreated	0.320005	0.38753	91	0.825757	0.411102	Delivery	LM	0.891627	NS	1.37714	52286	LC/MS Pos Early
phosphocholine	Preterm - Term	untreated	0.304693	0.369037	91	0.825645	0.411165	Delivery	LM	0.891627	NS	1.35621	34396	LC/MS Pos Early
5alpha-pregnan-3beta-ol,20-one sulfate	Preterm - Term	untreated	0.240509	0.291396	91	0.825367	0.411322	Delivery	LM	0.891627	NS	1.2719	37480	LC/MS Neg
5-hydroxy-2-methylpyridine sulfate	Preterm - Term	PI-ART	-0.264005	0.319892	91	-0.825296	0.411362	Delivery	LM	0.891627	NS	0.767969	63230	LC/MS Neg
taurochenodeoxycholic acid 3-sulfate	Preterm - Term	zdv	0.308599	0.374083	91	0.824948	0.411559	Delivery	LM	0.891627	NS	1.36152	62890	LC/MS Neg
glyco-beta-muricholate	Preterm - Term	zdv	-0.235593	0.285628	91	-0.824826	0.411627	Delivery	LM	0.891627	NS	0.790102	62066	LC/MS Neg
1-stearoyl-2-oleoyl-GPG (18:0/18:1)	Preterm - Term	zdv	0.304758	0.369585	91	0.824597	0.411757	Delivery	LM	0.891627	NS	1.3563	52623	LC/MS Polar
X - 24699	Preterm - Term	zdv	0.29626	0.359532	91	0.824016	0.412085	Delivery	LM	0.891627	NS	1.34482	53127	LC/MS Pos Early
dihomo-linolenoyl-choline	Preterm - Term	untreated	0.307052	0.372785	91	0.82367	0.412281	Delivery	LM	0.891627	NS	1.35941	53262	LC/MS Pos Late
1-lignoceroyl-GPC (24:0)	Preterm - Term	PI-ART	0.269571	0.327448	91	0.823248	0.412519	Delivery	LM	0.891627	NS	1.3094	49617	LC/MS Pos Late
glycerophosphoinositol*	Preterm - Term	zdv	0.290637	0.3531	91	0.823101	0.412602	Delivery	LM	0.891627	NS	1.33728	47155	LC/MS Polar
pyroglutamine*	Preterm - Term	untreated	0.310114	0.377209	91	0.822126	0.413154	Delivery	LM	0.891627	NS	1.36358	46225	LC/MS Pos Early
1-oleoyl-GPC (18:1)	Preterm - Term	PI-ART	0.230699	0.280826	91	0.821503	0.413507	Delivery	LM	0.891627	NS	1.25948	48258	LC/MS Pos Late
cysteine s-sulfate	Preterm - Term	PI-ART	0.256156	0.311832	91	0.821457	0.413533	Delivery	LM	0.891627	NS	1.29195	22176	LC/MS Pos Early
oleoylcarnitine (C18:1)	Preterm - Term	PI-ART	0.251251	0.305953	91	0.821208	0.413674	Delivery	LM	0.891627	NS	1.28563	35160	LC/MS Pos Late
androstenediol (3beta,17beta) monosulfate (1)	Preterm - Term	PI-ART	-0.241007	0.293507	91	-0.821128	0.41372	Delivery	LM	0.891627	NS	0.785836	37211	LC/MS Neg
X - 25420	Preterm - Term	untreated	0.313483	0.382035	91	0.820561	0.414041	Delivery	LM	0.891627	NS	1.36818	62717	LC/MS Pos Early
X - 11880	Preterm - Term	untreated	-0.31221	0.380947	91	-0.819563	0.414607	Delivery	LM	0.891627	NS	0.731828	46608	LC/MS Neg
kynurenine	Preterm - Term	untreated	0.30832	0.37645	91	0.81902	0.414915	Delivery	LM	0.891627	NS	1.36114	15140	LC/MS Pos Early
2'-O-methylcytidine	Preterm - Term	zdv	0.300138	0.366521	91	0.818885	0.414992	Delivery	LM	0.891627	NS	1.35005	57554	LC/MS Pos Early
allantoin	Preterm - Term	PI-ART	0.267287	0.326462	91	0.818738	0.415075	Delivery	LM	0.891627	NS	1.30642	1107	LC/MS Polar
bilirubin (E,E)*	Preterm - Term	PI-ART	0.25194	0.307741	91	0.818676	0.41511	Delivery	LM	0.891627	NS	1.28652	32586	LC/MS Pos Late
methylsuccinate	Preterm - Term	PI-ART	0.26181	0.320254	91	0.817507	0.415774	Delivery	LM	0.891992	NS	1.29928	15745	LC/MS Polar
nicotinurate	Preterm - Term	untreated	-0.292348	0.357746	91	-0.817196	0.415951	Delivery	LM	0.891992	NS	0.746509	35121	LC/MS Polar
arginine	Preterm - Term	PI-ART	-0.27287	0.334017	91	-0.816935	0.416099	Delivery	LM	0.891992	NS	0.761192	1638	LC/MS Pos Early
picolinate	Preterm - Term	untreated	-0.316112	0.388059	91	-0.814598	0.417429	Delivery	LM	0.892444	NS	0.728978	1512	LC/MS Pos Early
N,N,N-trimethyl-5-aminovalerate	Preterm - Term	zdv	0.291601	0.357992	91	0.814547	0.417458	Delivery	LM	0.892444	NS	1.33857	57687	LC/MS Pos Early
X - 23641	Preterm - Term	PI-ART	-0.258737	0.317653	91	-0.814526	0.41747	Delivery	LM	0.892444	NS	0.772026	49517	LC/MS Pos Late
N-formylmethionine	Preterm - Term	untreated	0.303213	0.372604	91	0.813766	0.417903	Delivery	LM	0.892444	NS	1.3542	2829	LC/MS Neg
3-methylcytidine	Preterm - Term	PI-ART	0.261211	0.321197	91	0.813243	0.418201	Delivery	LM	0.892444	NS	1.2985	35132	LC/MS Pos Early
beta-hydroxyisovalerate	Preterm - Term	untreated	-0.312164	0.384283	91	-0.812329	0.418723	Delivery	LM	0.892444	NS	0.731862	12129	LC/MS Neg
1-palmitoyl-GPI* (16:0)	Preterm - Term	untreated	0.310372	0.382256	91	0.811948	0.418941	Delivery	LM	0.892444	NS	1.36393	35305	LC/MS Neg
X - 21441	Preterm - Term	untreated	0.287437	0.354048	91	0.811858	0.418992	Delivery	LM	0.892444	NS	1.33301	46486	LC/MS Neg
2-stearoyl-GPE (18:0)*	Preterm - Term	zdv	0.269846	0.332381	91	0.811857	0.418992	Delivery	LM	0.892444	NS	1.30976	41220	LC/MS Neg
X - 23680	Preterm - Term	zdv	0.294371	0.36271	91	0.811587	0.419147	Delivery	LM	0.892444	NS	1.34228	49557	LC/MS Pos Late
caprate (10:0)	Preterm - Term	untreated	0.304624	0.375634	91	0.81096	0.419504	Delivery	LM	0.892444	NS	1.35612	1642	LC/MS Neg
21-hydroxypregnenolone monosulfate (2)	Preterm - Term	untreated	0.282354	0.348236	91	0.810814	0.419588	Delivery	LM	0.892444	NS	1.32625	37175	LC/MS Neg
lithocholate sulfate (1)	Preterm - Term	untreated	0.271059	0.33524	91	0.808551	0.420882	Delivery	LM	0.893793	NS	1.31135	62526	LC/MS Neg
butyrylcarnitine (C4)	Preterm - Term	zdv	0.285674	0.353509	91	0.808108	0.421136	Delivery	LM	0.893793	NS	1.33066	32412	LC/MS Pos Early
N,N-dimethylalanine	Preterm - Term	PI-ART	0.255862	0.316698	91	0.807904	0.421253	Delivery	LM	0.893793	NS	1.29157	63151	LC/MS Pos Early
3-methyl-2-oxobutyrate	Preterm - Term	PI-ART	0.257564	0.318849	91	0.807792	0.421317	Delivery	LM	0.893793	NS	1.29377	44526	LC/MS Neg
X - 24951	Preterm - Term	zdv	-0.269768	0.334592	91	-0.806259	0.422196	Delivery	LM	0.895008	NS	0.763557	57718	LC/MS Neg
1-(1-enyl-stearoyl)-2-arachidonoyl-GPE (P-18:0/20:4)*	Preterm - Term	untreated	0.304685	0.378097	91	0.805838	0.422437	Delivery	LM	0.895008	NS	1.3562	52475	LC/MS Pos Late
2-hydroxyfluorene sulfate	Preterm - Term	PI-ART	0.242884	0.301775	91	0.80485	0.423004	Delivery	LM	0.895628	NS	1.27492	62528	LC/MS Neg
histidine betaine (hercynine)*	Preterm - Term	untreated	0.288668	0.358929	91	0.804248	0.42335	Delivery	LM	0.89578	NS	1.33465	62278	LC/MS Pos Early
3-hydroxypyridine sulfate	Preterm - Term	untreated	-0.311554	0.388239	91	-0.802479	0.424367	Delivery	LM	0.89735	NS	0.732308	48448	LC/MS Neg
carotene diol (3)	Preterm - Term	untreated	0.300904	0.375621	91	0.801085	0.425169	Delivery	LM	0.897938	NS	1.35108	57637	LC/MS Pos Late
X - 15728	Preterm - Term	zdv	-0.29042	0.362553	91	-0.801041	0.425195	Delivery	LM	0.897938	NS	0.747949	46666	LC/MS Neg
erucate (22:1n9)	Preterm - Term	zdv	-0.293541	0.367077	91	-0.799673	0.425983	Delivery	LM	0.898348	NS	0.745618	1552	LC/MS Neg
leucine	Preterm - Term	PI-ART	0.260379	0.325637	91	0.799601	0.426024	Delivery	LM	0.898348	NS	1.29742	60	LC/MS Pos Early
1,2-dilinoleoyl-GPE (18:2/18:2)*	Preterm - Term	PI-ART	-0.255724	0.319975	91	-0.799201	0.426255	Delivery	LM	0.898348	NS	0.774355	53174	LC/MS Pos Late
X - 19141	Preterm - Term	PI-ART	-0.257813	0.323061	91	-0.798031	0.42693	Delivery	LM	0.898348	NS	0.77274	46701	LC/MS Neg
(14 or 15)-methylpalmitate (a17:0 or i17:0)	Preterm - Term	untreated	0.293617	0.367933	91	0.798018	0.426938	Delivery	LM	0.898348	NS	1.34127	38768	LC/MS Neg
3-hydroxystachydrine*	Preterm - Term	PI-ART	-0.26549	0.333177	91	-0.796843	0.427616	Delivery	LM	0.898348	NS	0.76683	62062	LC/MS Pos Early
branched-chain, straight-chain, or cyclopropyl 10:1 fatty acid (1)*	Preterm - Term	PI-ART	-0.260501	0.327459	91	-0.795521	0.42838	Delivery	LM	0.898348	NS	0.770666	63615	LC/MS Neg
cis-4-decenoylcarnitine (C10:1)	Preterm - Term	PI-ART	0.247604	0.311521	91	0.794823	0.428785	Delivery	LM	0.898348	NS	1.28095	38178	LC/MS Pos Late
X - 15674	Preterm - Term	untreated	0.301014	0.378749	91	0.794758	0.428822	Delivery	LM	0.898348	NS	1.35123	46665	LC/MS Neg
3-hydroxydecanoylcarnitine	Preterm - Term	PI-ART	0.25562	0.322295	91	0.793122	0.42977	Delivery	LM	0.898348	NS	1.29126	63358	LC/MS Pos Late
2-hydroxyphenylacetate	Preterm - Term	zdv	0.287435	0.362493	91	0.792939	0.429876	Delivery	LM	0.898348	NS	1.333	1432	LC/MS Polar
1-oleoyl-2-docosahexaenoyl-GPE (18:1/22:6)*	Preterm - Term	zdv	-0.274138	0.345761	91	-0.792852	0.429926	Delivery	LM	0.898348	NS	0.760227	53209	LC/MS Pos Late
2-methylbutyrylcarnitine (C5)	Preterm - Term	zdv	0.276689	0.349071	91	0.792646	0.430046	Delivery	LM	0.898348	NS	1.31876	45095	LC/MS Pos Early
N-oleoylserine	Preterm - Term	PI-ART	0.243082	0.306773	91	0.792385	0.430197	Delivery	LM	0.898348	NS	1.27517	57664	LC/MS Neg
5alpha-pregnan-3beta,20alpha-diol monosulfate (2)	Preterm - Term	untreated	0.247209	0.312115	91	0.792045	0.430394	Delivery	LM	0.898348	NS	1.28045	37200	LC/MS Neg
1-methylhistidine	Preterm - Term	PI-ART	0.249494	0.315652	91	0.790407	0.431345	Delivery	LM	0.898348	NS	1.28338	30460	LC/MS Pos Early
X - 18921	Preterm - Term	zdv	0.288364	0.364979	91	0.790082	0.431534	Delivery	LM	0.898348	NS	1.33424	47671	LC/MS Neg
X - 21607	Preterm - Term	PI-ART	-0.26243	0.332573	91	-0.78909	0.43211	Delivery	LM	0.898348	NS	0.76918	46674	LC/MS Neg
palmitoyl dihydrosphingomyelin (d18:0/16:0)*	Preterm - Term	zdv	0.275681	0.349437	91	0.78893	0.432204	Delivery	LM	0.898348	NS	1.31743	52434	LC/MS Pos Late
tauro-beta-muricholate	Preterm - Term	zdv	-0.257175	0.326055	91	-0.788747	0.43231	Delivery	LM	0.898348	NS	0.773233	33983	LC/MS Neg
2-hydroxybehenate	Preterm - Term	zdv	0.288866	0.36637	91	0.788453	0.432481	Delivery	LM	0.898348	NS	1.33491	57663	LC/MS Neg
sphingadienine	Preterm - Term	zdv	0.274183	0.347908	91	0.788091	0.432692	Delivery	LM	0.898348	NS	1.31546	57426	LC/MS Pos Late
pipecolate	Preterm - Term	untreated	-0.303035	0.384597	91	-0.78793	0.432786	Delivery	LM	0.898348	NS	0.738573	1444	LC/MS Pos Early
linoleoyl-linolenoyl-glycerol (18:2/18:3) [1]*	Preterm - Term	zdv	-0.2903	0.368669	91	-0.787426	0.433079	Delivery	LM	0.898348	NS	0.748039	54963	LC/MS Pos Late
piperine	Preterm - Term	zdv	-0.291512	0.370566	91	-0.786668	0.43352	Delivery	LM	0.898348	NS	0.747133	33935	LC/MS Pos Late
X - 12306	Preterm - Term	zdv	-0.283051	0.359995	91	-0.786264	0.433755	Delivery	LM	0.898348	NS	0.753481	47917	LC/MS Neg
bradykinin	Preterm - Term	PI-ART	0.253077	0.322149	91	0.785592	0.434147	Delivery	LM	0.898348	NS	1.28798	22154	LC/MS Pos Late
dihomolinoleate (20:2n6)	Preterm - Term	untreated	0.30294	0.385933	91	0.784955	0.434519	Delivery	LM	0.898348	NS	1.35383	17805	LC/MS Neg
5alpha-androstan-3beta,17beta-diol disulfate	Preterm - Term	PI-ART	-0.252161	0.321258	91	-0.784918	0.43454	Delivery	LM	0.898348	NS	0.77712	37190	LC/MS Neg
linoleoyl-linoleoyl-glycerol (18:2/18:2) [1]*	Preterm - Term	zdv	-0.290461	0.370189	91	-0.784629	0.434709	Delivery	LM	0.898348	NS	0.747919	54968	LC/MS Pos Late
5-methyluridine (ribothymidine)	Preterm - Term	PI-ART	0.262053	0.334137	91	0.784267	0.434921	Delivery	LM	0.898348	NS	1.29959	35136	LC/MS Neg
glycerol 3-phosphate	Preterm - Term	PI-ART	-0.240749	0.307078	91	-0.784	0.435076	Delivery	LM	0.898348	NS	0.786039	43847	LC/MS Pos Early
glycosyl-N-palmitoyl-sphingosine (d18:1/16:0)	Preterm - Term	PI-ART	0.24252	0.309393	91	0.783856	0.43516	Delivery	LM	0.898348	NS	1.27446	53013	LC/MS Pos Late
N-palmitoyl-sphingadienine (d18:2/16:0)*	Preterm - Term	untreated	0.260131	0.332079	91	0.783341	0.435461	Delivery	LM	0.898348	NS	1.2971	57416	LC/MS Pos Late
3-bromo-5-chloro-2,6-dihydroxybenzoic acid*	Preterm - Term	untreated	-0.290787	0.371868	91	-0.781964	0.436266	Delivery	LM	0.898348	NS	0.747675	63681	LC/MS Neg
X - 23780	Preterm - Term	PI-ART	0.253598	0.324341	91	0.781885	0.436312	Delivery	LM	0.898348	NS	1.28865	49679	LC/MS Pos Early
linoleoyl-linolenoyl-glycerol (18:2/18:3) [2]*	Preterm - Term	zdv	-0.288251	0.368681	91	-0.781843	0.436336	Delivery	LM	0.898348	NS	0.749573	54964	LC/MS Pos Late
arachidate (20:0)	Preterm - Term	zdv	-0.290267	0.371605	91	-0.781116	0.436762	Delivery	LM	0.898348	NS	0.748064	1118	LC/MS Neg
anthranilate	Preterm - Term	zdv	0.281538	0.360453	91	0.781067	0.43679	Delivery	LM	0.898348	NS	1.32517	4970	LC/MS Pos Early
1-stearoyl-2-arachidonoyl-GPE (18:0/20:4)	Preterm - Term	PI-ART	0.236533	0.302877	91	0.780954	0.436856	Delivery	LM	0.898348	NS	1.26685	52447	LC/MS Pos Late
1-stearoyl-2-arachidonoyl-GPE (18:0/20:4)	Preterm - Term	zdv	0.264903	0.339312	91	0.780707	0.437001	Delivery	LM	0.898348	NS	1.3033	52447	LC/MS Pos Late
phosphate	Preterm - Term	untreated	0.29646	0.379846	91	0.780476	0.437136	Delivery	LM	0.898348	NS	1.34509	42109	LC/MS Pos Early
xanthine	Preterm - Term	zdv	0.283039	0.362921	91	0.779893	0.437478	Delivery	LM	0.898348	NS	1.32716	3147	LC/MS Polar
(2,4 or 2,5)-dimethylphenol sulfate	Preterm - Term	PI-ART	0.244622	0.313844	91	0.779438	0.437744	Delivery	LM	0.898348	NS	1.27714	62533	LC/MS Neg
N-acetyl-isoputreanine	Preterm - Term	zdv	0.260919	0.334821	91	0.779278	0.437838	Delivery	LM	0.898348	NS	1.29812	62309	LC/MS Pos Early
X - 12007	Preterm - Term	PI-ART	0.255487	0.328145	91	0.778581	0.438247	Delivery	LM	0.898348	NS	1.29109	46610	LC/MS Neg
tyramine O-sulfate	Preterm - Term	zdv	0.284374	0.366006	91	0.776965	0.439195	Delivery	LM	0.898348	NS	1.32893	48408	LC/MS Neg
glycolithocholate sulfate*	Preterm - Term	zdv	-0.251174	0.323305	91	-0.776894	0.439236	Delivery	LM	0.898348	NS	0.777887	32620	LC/MS Neg
X - 22771	Preterm - Term	zdv	-0.269272	0.346637	91	-0.776813	0.439284	Delivery	LM	0.898348	NS	0.763936	48076	LC/MS Neg
nicotinamide	Preterm - Term	untreated	0.296655	0.382454	91	0.775661	0.43996	Delivery	LM	0.898348	NS	1.34535	594	LC/MS Pos Early
estrone 3-sulfate	Preterm - Term	untreated	0.242653	0.312989	91	0.775277	0.440186	Delivery	LM	0.898348	NS	1.27463	18474	LC/MS Neg
pipecolate	Preterm - Term	zdv	0.286187	0.369417	91	0.7747	0.440526	Delivery	LM	0.898348	NS	1.33134	1444	LC/MS Pos Early
anthranilate	Preterm - Term	untreated	0.290439	0.375265	91	0.773958	0.440962	Delivery	LM	0.898348	NS	1.33701	4970	LC/MS Pos Early
deoxycholate	Preterm - Term	PI-ART	-0.24896	0.321781	91	-0.773693	0.441117	Delivery	LM	0.898348	NS	0.779611	1114	LC/MS Neg
3-hydroxybutyroylglycine	Preterm - Term	untreated	-0.290098	0.375201	91	-0.77318	0.44142	Delivery	LM	0.898348	NS	0.74819	62064	LC/MS Pos Early
X - 23782	Preterm - Term	zdv	-0.280405	0.362955	91	-0.77256	0.441785	Delivery	LM	0.898348	NS	0.755478	49681	LC/MS Pos Late
lopinavir	Preterm - Term	PI-ART	0.159979	0.207318	91	0.771662	0.442314	Delivery	LM	0.898348	NS	1.17349	63288	LC/MS Neg
docosahexaenoylcholine	Preterm - Term	untreated	0.292668	0.379529	91	0.771136	0.442624	Delivery	LM	0.898348	NS	1.34	53263	LC/MS Pos Late
1-linoleoyl-2-linolenoyl-GPC (18:2/18:3)*	Preterm - Term	zdv	-0.279806	0.362883	91	-0.771062	0.442668	Delivery	LM	0.898348	NS	0.755931	53176	LC/MS Pos Late
X - 22162	Preterm - Term	zdv	0.271567	0.352251	91	0.770949	0.442734	Delivery	LM	0.898348	NS	1.31202	47417	LC/MS Pos Early
androsterone sulfate	Preterm - Term	untreated	-0.254151	0.329894	91	-0.770401	0.443058	Delivery	LM	0.898348	NS	0.775575	31591	LC/MS Neg
N-palmitoylglycine	Preterm - Term	untreated	0.294833	0.383133	91	0.769533	0.44357	Delivery	LM	0.898348	NS	1.3429	42092	LC/MS Neg
2-oxoarginine*	Preterm - Term	PI-ART	-0.24737	0.321468	91	-0.769503	0.443588	Delivery	LM	0.898348	NS	0.780851	55072	LC/MS Pos Early
1-palmitoyl-2-linoleoyl-GPC (16:0/18:2)	Preterm - Term	zdv	0.282331	0.367059	91	0.769172	0.443783	Delivery	LM	0.898348	NS	1.32622	42446	LC/MS Pos Late
X - 11372	Preterm - Term	PI-ART	-0.245173	0.318879	91	-0.768861	0.443967	Delivery	LM	0.898348	NS	0.782569	46594	LC/MS Neg
tetradecadienedioate (C14:2-DC)*	Preterm - Term	zdv	-0.288597	0.375852	91	-0.767847	0.444566	Delivery	LM	0.898348	NS	0.749314	62918	LC/MS Neg
N-methylproline	Preterm - Term	zdv	-0.282381	0.367762	91	-0.767835	0.444573	Delivery	LM	0.898348	NS	0.753987	37431	LC/MS Pos Early
butyrylcarnitine (C4)	Preterm - Term	untreated	-0.282217	0.368035	91	-0.766819	0.445174	Delivery	LM	0.898348	NS	0.75411	32412	LC/MS Pos Early
1-palmitoyl-2-arachidonoyl-GPI (16:0/20:4)*	Preterm - Term	zdv	-0.254786	0.332635	91	-0.765963	0.44568	Delivery	LM	0.898348	NS	0.775082	52467	LC/MS Pos Late
linoleoyl ethanolamide	Preterm - Term	PI-ART	0.246401	0.321779	91	0.765746	0.445809	Delivery	LM	0.898348	NS	1.27941	52608	LC/MS Neg
1-palmitoyl-GPC (16:0)	Preterm - Term	PI-ART	0.224029	0.292675	91	0.765453	0.445982	Delivery	LM	0.898348	NS	1.25111	33955	LC/MS Pos Late
2'-O-methylcytidine	Preterm - Term	untreated	0.291927	0.381582	91	0.765046	0.446224	Delivery	LM	0.898348	NS	1.33901	57554	LC/MS Pos Early
glucuronide of C10H18O2 (1)*	Preterm - Term	untreated	0.282667	0.369699	91	0.764588	0.446495	Delivery	LM	0.898348	NS	1.32666	61881	LC/MS Neg
ribulonate/xylulonate/lyxonate*	Preterm - Term	zdv	-0.273046	0.357183	91	-0.764443	0.446581	Delivery	LM	0.898348	NS	0.761057	61858	LC/MS Polar
lactosyl-N-palmitoyl-sphingosine (d18:1/16:0)	Preterm - Term	PI-ART	-0.253574	0.3318	91	-0.764239	0.446702	Delivery	LM	0.898348	NS	0.776022	53010	LC/MS Pos Late
N,N,N-trimethyl-alanylproline betaine (TMAP)	Preterm - Term	untreated	0.268463	0.351288	91	0.764225	0.44671	Delivery	LM	0.898348	NS	1.30795	62947	LC/MS Pos Early
azelate (C9-DC)	Preterm - Term	zdv	-0.279626	0.366073	91	-0.763853	0.446931	Delivery	LM	0.898348	NS	0.756067	18362	LC/MS Neg
1-stearoyl-GPC (18:0)	Preterm - Term	untreated	0.251365	0.329577	91	0.762688	0.447622	Delivery	LM	0.898348	NS	1.28578	33961	LC/MS Pos Late
S-methylcysteine sulfoxide	Preterm - Term	untreated	-0.286557	0.375782	91	-0.762561	0.447698	Delivery	LM	0.898348	NS	0.750844	43378	LC/MS Pos Early
1-stearoyl-2-oleoyl-GPG (18:0/18:1)	Preterm - Term	untreated	0.293204	0.384771	91	0.762021	0.448018	Delivery	LM	0.898348	NS	1.34072	52623	LC/MS Polar
X - 17654	Preterm - Term	PI-ART	-0.251638	0.33031	91	-0.761824	0.448135	Delivery	LM	0.898348	NS	0.777526	46709	LC/MS Neg
docosatrienoate (22:3n3)	Preterm - Term	untreated	0.290961	0.381929	91	0.761819	0.448138	Delivery	LM	0.898348	NS	1.33771	32417	LC/MS Neg
glutarylcarnitine (C5-DC)	Preterm - Term	PI-ART	-0.238803	0.313662	91	-0.761338	0.448424	Delivery	LM	0.898348	NS	0.78757	44664	LC/MS Pos Early
X - 24699	Preterm - Term	untreated	0.284718	0.374306	91	0.760656	0.448829	Delivery	LM	0.898348	NS	1.32939	53127	LC/MS Pos Early
linoleoyl-arachidonoyl-glycerol (18:2/20:4) [2]*	Preterm - Term	zdv	-0.255129	0.335472	91	-0.760508	0.448917	Delivery	LM	0.898348	NS	0.774817	54956	LC/MS Pos Late
aconitate [cis or trans]	Preterm - Term	PI-ART	0.245701	0.32316	91	0.760307	0.449037	Delivery	LM	0.898348	NS	1.27852	46173	LC/MS Neg
X - 12216	Preterm - Term	zdv	-0.276748	0.364467	91	-0.759321	0.449623	Delivery	LM	0.898962	NS	0.758246	46613	LC/MS Neg
metronidazole	Preterm - Term	untreated	-0.290294	0.382537	91	-0.758866	0.449894	Delivery	LM	0.898962	NS	0.748043	57642	LC/MS Pos Early
glycosyl-N-behenoyl-sphingadienine (d18:2/22:0)*	Preterm - Term	PI-ART	0.23145	0.306124	91	0.756067	0.451562	Delivery	LM	0.901416	NS	1.26043	57421	LC/MS Pos Late
argininate*	Preterm - Term	untreated	0.283476	0.375289	91	0.755353	0.451988	Delivery	LM	0.901416	NS	1.32774	57461	LC/MS Pos Early
pregnenediol sulfate (C21H34O5S)*	Preterm - Term	untreated	-0.264705	0.350646	91	-0.754907	0.452254	Delivery	LM	0.901416	NS	0.767432	32619	LC/MS Neg
X - 12013	Preterm - Term	untreated	-0.282582	0.374409	91	-0.754741	0.452353	Delivery	LM	0.901416	NS	0.753835	46611	LC/MS Neg
HXGXA*	Preterm - Term	untreated	0.29052	0.385054	91	0.754493	0.452501	Delivery	LM	0.901416	NS	1.33712	62508	LC/MS Neg
1-linoleoyl-2-arachidonoyl-GPC (18:2/20:4n6)*	Preterm - Term	PI-ART	0.222526	0.29543	91	0.753228	0.453257	Delivery	LM	0.902167	NS	1.24923	52710	LC/MS Pos Late
gluconate	Preterm - Term	untreated	0.290514	0.385862	91	0.752896	0.453456	Delivery	LM	0.902167	NS	1.33711	587	LC/MS Polar
X - 12101	Preterm - Term	PI-ART	0.243183	0.323325	91	0.752132	0.453913	Delivery	LM	0.902167	NS	1.2753	47642	LC/MS Pos Early
X - 23997	Preterm - Term	PI-ART	0.251288	0.334154	91	0.752014	0.453983	Delivery	LM	0.902167	NS	1.28568	52025	LC/MS Pos Early
sphingomyelin (d18:0/18:0, d19:0/17:0)*	Preterm - Term	zdv	0.273768	0.364597	91	0.750878	0.454663	Delivery	LM	0.902532	NS	1.31491	57473	LC/MS Pos Late
ascorbic acid 2-sulfate	Preterm - Term	zdv	0.25692	0.342309	91	0.750548	0.454861	Delivery	LM	0.902532	NS	1.29294	63590	LC/MS Polar
cysteine sulfinic acid	Preterm - Term	zdv	0.240256	0.320205	91	0.75032	0.454998	Delivery	LM	0.902532	NS	1.27158	37443	LC/MS Pos Early
chenodeoxycholate	Preterm - Term	zdv	-0.269456	0.359354	91	-0.749835	0.455288	Delivery	LM	0.902532	NS	0.763795	1563	LC/MS Neg
1,2-dilinoleoyl-GPE (18:2/18:2)*	Preterm - Term	untreated	-0.279674	0.373196	91	-0.749402	0.455548	Delivery	LM	0.902532	NS	0.75603	53174	LC/MS Pos Late
nicotinamide	Preterm - Term	zdv	0.274919	0.367359	91	0.748366	0.456169	Delivery	LM	0.90285	NS	1.31642	594	LC/MS Pos Early
indolelactate	Preterm - Term	PI-ART	0.239047	0.31949	91	0.748213	0.456261	Delivery	LM	0.90285	NS	1.27004	18349	LC/MS Neg
X - 25267	Preterm - Term	untreated	0.283141	0.379619	91	0.745857	0.457676	Delivery	LM	0.904532	NS	1.32729	62496	LC/MS Pos Early
spermidine	Preterm - Term	untreated	0.272204	0.364958	91	0.745851	0.45768	Delivery	LM	0.904532	NS	1.31286	485	LC/MS Pos Late
X - 16944	Preterm - Term	PI-ART	0.241903	0.324521	91	0.745415	0.457942	Delivery	LM	0.904532	NS	1.27367	46683	LC/MS Neg
2-hydroxyphytanate*	Preterm - Term	untreated	0.285487	0.383609	91	0.744213	0.458665	Delivery	LM	0.904683	NS	1.33041	61702	LC/MS Neg
3-indoleglyoxylic acid	Preterm - Term	zdv	-0.270512	0.363854	91	-0.743462	0.459117	Delivery	LM	0.904683	NS	0.762989	63583	LC/MS Neg
gamma-glutamylhistidine	Preterm - Term	PI-ART	0.242242	0.325855	91	0.743403	0.459153	Delivery	LM	0.904683	NS	1.2741	18245	LC/MS Pos Early
nervonoylcarnitine (C24:1)*	Preterm - Term	zdv	-0.25592	0.344429	91	-0.743027	0.459379	Delivery	LM	0.904683	NS	0.774204	57531	LC/MS Pos Late
3-hydroxyoleoylcarnitine	Preterm - Term	zdv	0.272728	0.367185	91	0.742754	0.459544	Delivery	LM	0.904683	NS	1.31354	61840	LC/MS Pos Late
glycine	Preterm - Term	untreated	-0.284625	0.383428	91	-0.742317	0.459807	Delivery	LM	0.904683	NS	0.752296	58	LC/MS Pos Early
1-arachidonoyl-GPC* (20:4)*	Preterm - Term	zdv	-0.240434	0.324006	91	-0.742067	0.459958	Delivery	LM	0.904683	NS	0.786286	33228	LC/MS Pos Late
isoursodeoxycholate	Preterm - Term	PI-ART	0.215901	0.291125	91	0.74161	0.460233	Delivery	LM	0.904683	NS	1.24098	57577	LC/MS Neg
X - 25810	Preterm - Term	untreated	0.26734	0.36114	91	0.740268	0.461043	Delivery	LM	0.9048	NS	1.30648	63592	LC/MS Pos Early
hexadecanedioate (C16)	Preterm - Term	zdv	0.27426	0.370541	91	0.740161	0.461108	Delivery	LM	0.9048	NS	1.31556	35678	LC/MS Neg
X - 24545	Preterm - Term	zdv	0.210682	0.284654	91	0.740134	0.461124	Delivery	LM	0.9048	NS	1.23452	52866	LC/MS Neg
3,5-dichloro-2,6-dihydroxybenzoic acid	Preterm - Term	untreated	-0.267941	0.362457	91	-0.739236	0.461666	Delivery	LM	0.90515	NS	0.764953	63589	LC/MS Polar
X - 21740	Preterm - Term	untreated	0.274073	0.370909	91	0.738921	0.461857	Delivery	LM	0.90515	NS	1.31531	46909	LC/MS Neg
margarate (17:0)	Preterm - Term	untreated	0.283915	0.384751	91	0.737918	0.462463	Delivery	LM	0.905335	NS	1.32832	1121	LC/MS Neg
3-methylglutarate/2-methylglutarate	Preterm - Term	untreated	0.282514	0.382889	91	0.737848	0.462505	Delivery	LM	0.905335	NS	1.32646	54676	LC/MS Polar
eicosenoate (20:1n9 or 1n11)	Preterm - Term	untreated	0.281109	0.381471	91	0.736907	0.463075	Delivery	LM	0.905908	NS	1.3246	33587	LC/MS Neg
stearoyl sphingomyelin (d18:1/18:0)	Preterm - Term	PI-ART	-0.235844	0.320506	91	-0.735849	0.463715	Delivery	LM	0.906617	NS	0.789904	19503	LC/MS Pos Late
2-hydroxypalmitate	Preterm - Term	untreated	0.254471	0.346691	91	0.733999	0.464836	Delivery	LM	0.907175	NS	1.28978	35675	LC/MS Neg
X - 18838	Preterm - Term	untreated	0.28257	0.385429	91	0.733131	0.465363	Delivery	LM	0.907175	NS	1.32653	48046	LC/MS Neg
N-acetylvaline	Preterm - Term	zdv	0.264573	0.360919	91	0.733055	0.465409	Delivery	LM	0.907175	NS	1.30287	1591	LC/MS Neg
S-allylcysteine	Preterm - Term	zdv	0.263492	0.359479	91	0.732984	0.465452	Delivery	LM	0.907175	NS	1.30147	43239	LC/MS Pos Early
threonine	Preterm - Term	untreated	-0.283521	0.386812	91	-0.732968	0.465462	Delivery	LM	0.907175	NS	0.753128	1284	LC/MS Pos Early
oleoyl ethanolamide	Preterm - Term	PI-ART	0.24273	0.33166	91	0.731863	0.466133	Delivery	LM	0.907175	NS	1.27472	38102	LC/MS Neg
bilirubin (E,E)*	Preterm - Term	untreated	0.262563	0.358927	91	0.731523	0.466339	Delivery	LM	0.907175	NS	1.30026	32586	LC/MS Pos Late
glycerophosphoethanolamine	Preterm - Term	untreated	0.262466	0.358838	91	0.731432	0.466394	Delivery	LM	0.907175	NS	1.30013	37455	LC/MS Polar
X - 24431	Preterm - Term	untreated	-0.277788	0.379877	91	-0.731259	0.4665	Delivery	LM	0.907175	NS	0.757457	52661	LC/MS Pos Early
bilirubin (E,Z or Z,E)*	Preterm - Term	zdv	0.262657	0.359952	91	0.729699	0.467448	Delivery	LM	0.908479	NS	1.30038	47886	LC/MS Pos Late
eicosenedioate (C20:1-DC)*	Preterm - Term	zdv	0.26864	0.368411	91	0.729185	0.467761	Delivery	LM	0.908547	NS	1.30818	62923	LC/MS Neg
N-methylhydroxyproline	Preterm - Term	zdv	-0.270299	0.371954	91	-0.726699	0.469276	Delivery	LM	0.910611	NS	0.763151	62068	LC/MS Pos Early
X - 12100	Preterm - Term	zdv	0.263838	0.36315	91	0.726526	0.469381	Delivery	LM	0.910611	NS	1.30192	47687	LC/MS Pos Early
palmitamide (16:0)	Preterm - Term	untreated	0.269878	0.372194	91	0.725099	0.470252	Delivery	LM	0.911457	NS	1.3098	42095	LC/MS Neg
gamma-glutamylisoleucine*	Preterm - Term	untreated	-0.280747	0.387307	91	-0.72487	0.470392	Delivery	LM	0.911457	NS	0.755219	34456	LC/MS Pos Early
N-(2-furoyl)glycine	Preterm - Term	zdv	-0.269517	0.372035	91	-0.724439	0.470654	Delivery	LM	0.911457	NS	0.763748	31536	LC/MS Neg
4-hydroxy-2-oxoglutaric acid	Preterm - Term	PI-ART	-0.23425	0.324101	91	-0.722767	0.471677	Delivery	LM	0.912642	NS	0.791164	40062	LC/MS Polar
X - 21353	Preterm - Term	zdv	-0.272423	0.377044	91	-0.722524	0.471825	Delivery	LM	0.912642	NS	0.761532	46398	LC/MS Neg
myristoleate (14:1n5)	Preterm - Term	zdv	-0.253424	0.351381	91	-0.721223	0.472621	Delivery	LM	0.913102	NS	0.776139	32418	LC/MS Neg
sphingomyelin (d18:1/20:2, d18:2/20:1, d16:1/22:2)*	Preterm - Term	PI-ART	-0.232009	0.321689	91	-0.721222	0.472622	Delivery	LM	0.913102	NS	0.792939	57481	LC/MS Pos Late
taurolithocholate 3-sulfate	Preterm - Term	zdv	-0.250193	0.347678	91	-0.719611	0.473609	Delivery	LM	0.913478	NS	0.77865	36850	LC/MS Neg
cerotoylcarnitine (C26)*	Preterm - Term	zdv	-0.244244	0.339447	91	-0.719536	0.473654	Delivery	LM	0.913478	NS	0.783296	57516	LC/MS Pos Late
pyridoxate	Preterm - Term	zdv	-0.265838	0.369457	91	-0.719535	0.473655	Delivery	LM	0.913478	NS	0.766564	31555	LC/MS Neg
X - 12680	Preterm - Term	zdv	0.26306	0.366116	91	0.718515	0.474281	Delivery	LM	0.913938	NS	1.3009	47437	LC/MS Pos Early
X - 21471	Preterm - Term	untreated	0.248523	0.34602	91	0.718233	0.474453	Delivery	LM	0.913938	NS	1.28213	46516	LC/MS Neg
X - 11795	Preterm - Term	PI-ART	-0.219645	0.306061	91	-0.717651	0.474811	Delivery	LM	0.914087	NS	0.802804	33140	LC/MS Pos Early
urate	Preterm - Term	PI-ART	0.207395	0.289301	91	0.716882	0.475283	Delivery	LM	0.914322	NS	1.23047	1604	LC/MS Neg
sphingomyelin (d18:1/20:1, d18:2/20:0)*	Preterm - Term	untreated	-0.254113	0.354838	91	-0.716137	0.475741	Delivery	LM	0.914322	NS	0.775604	48491	LC/MS Pos Late
N4-acetylcytidine	Preterm - Term	PI-ART	0.23002	0.321262	91	0.715988	0.475832	Delivery	LM	0.914322	NS	1.25862	35130	LC/MS Pos Early
eugenol sulfate	Preterm - Term	untreated	-0.271219	0.379274	91	-0.715099	0.476379	Delivery	LM	0.914322	NS	0.76245	48715	LC/MS Neg
1-(1-enyl-palmitoyl)-2-linoleoyl-GPE (P-16:0/18:2)*	Preterm - Term	untreated	0.275212	0.385018	91	0.714803	0.476561	Delivery	LM	0.914322	NS	1.31681	52677	LC/MS Pos Late
1-linoleoyl-GPC (18:2)	Preterm - Term	zdv	-0.255662	0.357899	91	-0.71434	0.476845	Delivery	LM	0.914322	NS	0.774404	34419	LC/MS Pos Late
X - 17346	Preterm - Term	PI-ART	0.227877	0.319037	91	0.714265	0.476892	Delivery	LM	0.914322	NS	1.25593	47824	LC/MS Pos Early
1-oleoyl-GPE (18:1)	Preterm - Term	zdv	0.236182	0.330947	91	0.713655	0.477267	Delivery	LM	0.914505	NS	1.26641	35628	LC/MS Pos Late
4-acetamidophenol	Preterm - Term	zdv	-0.264015	0.370557	91	-0.712481	0.47799	Delivery	LM	0.914779	NS	0.767962	12032	LC/MS Neg
arachidonate (20:4n6)	Preterm - Term	PI-ART	0.225083	0.31619	91	0.711861	0.478372	Delivery	LM	0.914779	NS	1.25243	1110	LC/MS Neg
branched-chain, straight-chain, or cyclopropyl 12:1 fatty acid*	Preterm - Term	untreated	0.272017	0.382586	91	0.710996	0.478905	Delivery	LM	0.914779	NS	1.31261	63683	LC/MS Neg
X - 25279	Preterm - Term	PI-ART	-0.228215	0.32129	91	-0.710311	0.479328	Delivery	LM	0.914779	NS	0.795953	62521	LC/MS Neg
10-nonadecenoate (19:1n9)	Preterm - Term	zdv	-0.255666	0.360365	91	-0.709463	0.479851	Delivery	LM	0.914779	NS	0.774401	33972	LC/MS Neg
betaine	Preterm - Term	untreated	0.263053	0.371104	91	0.708837	0.480237	Delivery	LM	0.914779	NS	1.3009	3141	LC/MS Pos Early
3-hydroxy-2-ethylpropionate	Preterm - Term	untreated	0.256535	0.362325	91	0.708025	0.480739	Delivery	LM	0.914779	NS	1.29244	32397	LC/MS Polar
gamma-tocopherol/beta-tocopherol	Preterm - Term	zdv	-0.260406	0.367903	91	-0.707812	0.480871	Delivery	LM	0.914779	NS	0.770738	52473	LC/MS Pos Late
bilirubin (E,E)*	Preterm - Term	zdv	-0.244009	0.34476	91	-0.707766	0.4809	Delivery	LM	0.914779	NS	0.78348	32586	LC/MS Pos Late
gamma-glutamylthreonine	Preterm - Term	untreated	-0.272159	0.384922	91	-0.707051	0.481341	Delivery	LM	0.914779	NS	0.761733	33364	LC/MS Pos Early
gamma-glutamyl-epsilon-lysine	Preterm - Term	zdv	0.260952	0.369276	91	0.706659	0.481584	Delivery	LM	0.914779	NS	1.29817	33934	LC/MS Pos Early
glycerol	Preterm - Term	PI-ART	0.231357	0.327424	91	0.706598	0.481622	Delivery	LM	0.914779	NS	1.26031	15122	LC/MS Neg
X - 21829	Preterm - Term	PI-ART	-0.23264	0.329272	91	-0.706529	0.481665	Delivery	LM	0.914779	NS	0.792439	47006	LC/MS Neg
linoleoyl ethanolamide	Preterm - Term	untreated	0.264716	0.3753	91	0.705345	0.482397	Delivery	LM	0.914779	NS	1.30306	52608	LC/MS Neg
X - 12026	Preterm - Term	PI-ART	0.213976	0.303554	91	0.704901	0.482672	Delivery	LM	0.914779	NS	1.23859	47905	LC/MS Neg
2,3-dihydroxy-2-methylbutyrate	Preterm - Term	PI-ART	0.234772	0.333249	91	0.704495	0.482924	Delivery	LM	0.914779	NS	1.26462	57547	LC/MS Polar
1-stearoyl-2-oleoyl-GPG (18:0/18:1)	Preterm - Term	PI-ART	-0.232241	0.329899	91	-0.703977	0.483245	Delivery	LM	0.914779	NS	0.792755	52623	LC/MS Polar
X - 11442	Preterm - Term	zdv	-0.253896	0.360749	91	-0.703805	0.483352	Delivery	LM	0.914779	NS	0.775772	46443	LC/MS Neg
branched-chain, straight-chain, or cyclopropyl 10:1 fatty acid (1)*	Preterm - Term	zdv	-0.25816	0.36685	91	-0.70372	0.483404	Delivery	LM	0.914779	NS	0.772472	63615	LC/MS Neg
etiocholanolone glucuronide	Preterm - Term	zdv	-0.227696	0.323661	91	-0.703502	0.483539	Delivery	LM	0.914779	NS	0.796366	47112	LC/MS Neg
tyramine O-sulfate	Preterm - Term	PI-ART	0.229661	0.326705	91	0.70296	0.483875	Delivery	LM	0.914779	NS	1.25817	48408	LC/MS Neg
X - 12261	Preterm - Term	zdv	-0.257367	0.366343	91	-0.702529	0.484142	Delivery	LM	0.914779	NS	0.773085	47657	LC/MS Neg
arachidonate (20:4n6)	Preterm - Term	untreated	0.258485	0.368781	91	0.700917	0.485143	Delivery	LM	0.914779	NS	1.29497	1110	LC/MS Neg
glucuronide of C10H18O2 (1)*	Preterm - Term	zdv	-0.248741	0.355107	91	-0.700469	0.485422	Delivery	LM	0.914779	NS	0.779782	61881	LC/MS Neg
S-methylcysteine	Preterm - Term	zdv	0.251744	0.360828	91	0.697683	0.487154	Delivery	LM	0.914779	NS	1.28627	39592	LC/MS Neg
glycosyl ceramide (d18:2/24:1, d18:1/24:2)*	Preterm - Term	zdv	0.237688	0.340682	91	0.697682	0.487155	Delivery	LM	0.914779	NS	1.26831	57453	LC/MS Pos Late
hexanoylcarnitine (C6)	Preterm - Term	PI-ART	0.204055	0.29289	91	0.696697	0.487769	Delivery	LM	0.914779	NS	1.22637	32328	LC/MS Pos Early
2-hydroxyarachidate*	Preterm - Term	untreated	0.264933	0.380304	91	0.696635	0.487807	Delivery	LM	0.914779	NS	1.30334	61700	LC/MS Neg
kynurenate	Preterm - Term	PI-ART	0.221228	0.317633	91	0.69649	0.487897	Delivery	LM	0.914779	NS	1.24761	1417	LC/MS Neg
X - 16649	Preterm - Term	PI-ART	-0.232018	0.333276	91	-0.696175	0.488094	Delivery	LM	0.914779	NS	0.792931	47992	LC/MS Neg
N4-acetylcytidine	Preterm - Term	untreated	0.260853	0.374697	91	0.69617	0.488096	Delivery	LM	0.914779	NS	1.29804	35130	LC/MS Pos Early
linoleoyl-linolenoyl-glycerol (18:2/18:3) [1]*	Preterm - Term	untreated	-0.267194	0.383818	91	-0.696146	0.488112	Delivery	LM	0.914779	NS	0.765525	54963	LC/MS Pos Late
glycoursodeoxycholate	Preterm - Term	zdv	-0.213905	0.307297	91	-0.696085	0.48815	Delivery	LM	0.914779	NS	0.807425	39379	LC/MS Neg
X - 11261	Preterm - Term	zdv	0.25855	0.371483	91	0.695993	0.488207	Delivery	LM	0.914779	NS	1.29505	32578	LC/MS Pos Late
octadecadienedioate (C18:2-DC)*	Preterm - Term	zdv	0.252423	0.362832	91	0.695701	0.488389	Delivery	LM	0.914779	NS	1.28714	61860	LC/MS Neg
oleate/vaccenate (18:1)	Preterm - Term	untreated	0.26571	0.382065	91	0.695457	0.488541	Delivery	LM	0.914779	NS	1.30436	52285	LC/MS Neg
3-hydroxymyristate	Preterm - Term	PI-ART	0.228562	0.328725	91	0.6953	0.488639	Delivery	LM	0.914779	NS	1.25679	21158	LC/MS Neg
X - 17653	Preterm - Term	untreated	-0.267234	0.384837	91	-0.694409	0.489195	Delivery	LM	0.914779	NS	0.765494	46707	LC/MS Neg
phenylpyruvate	Preterm - Term	PI-ART	-0.226328	0.326204	91	-0.693822	0.489561	Delivery	LM	0.914779	NS	0.797457	566	LC/MS Polar
vanillylmandelate (VMA)	Preterm - Term	untreated	0.23908	0.345135	91	0.692714	0.490253	Delivery	LM	0.914779	NS	1.27008	1567	LC/MS Neg
sphingomyelin (d18:1/25:0, d19:0/24:1, d20:1/23:0, d19:1/24:0)*	Preterm - Term	zdv	-0.243825	0.352059	91	-0.692568	0.490345	Delivery	LM	0.914779	NS	0.783625	57478	LC/MS Pos Late
linoleoyl-docosahexaenoyl-glycerol (18:2/22:6) [1]*	Preterm - Term	untreated	0.260804	0.376726	91	0.69229	0.490518	Delivery	LM	0.914779	NS	1.29797	54949	LC/MS Pos Late
theophylline	Preterm - Term	untreated	-0.270318	0.390474	91	-0.69228	0.490524	Delivery	LM	0.914779	NS	0.763137	18394	LC/MS Neg
glycochenodeoxycholate	Preterm - Term	zdv	-0.226218	0.327089	91	-0.69161	0.490943	Delivery	LM	0.914779	NS	0.797544	32346	LC/MS Neg
X - 23666	Preterm - Term	PI-ART	0.227529	0.329166	91	0.691228	0.491182	Delivery	LM	0.914779	NS	1.25549	49543	LC/MS Pos Early
X - 12847	Preterm - Term	untreated	0.251741	0.364638	91	0.690386	0.491708	Delivery	LM	0.914779	NS	1.28626	46364	LC/MS Neg
sphingomyelin (d18:1/22:2, d18:2/22:1, d16:1/24:2)*	Preterm - Term	zdv	-0.258362	0.374396	91	-0.690078	0.491902	Delivery	LM	0.914779	NS	0.772315	57477	LC/MS Pos Late
valylglycine	Preterm - Term	untreated	0.264019	0.383203	91	0.68898	0.492589	Delivery	LM	0.914779	NS	1.30215	40475	LC/MS Neg
hexanoylglutamine	Preterm - Term	zdv	0.248697	0.361874	91	0.687246	0.493676	Delivery	LM	0.914779	NS	1.28235	54907	LC/MS Neg
3-aminoisobutyrate	Preterm - Term	PI-ART	0.228053	0.332284	91	0.68632	0.494257	Delivery	LM	0.914779	NS	1.25615	1566	LC/MS Pos Early
nonadecanoate (19:0)	Preterm - Term	untreated	0.26339	0.384061	91	0.685801	0.494582	Delivery	LM	0.914779	NS	1.30133	1356	LC/MS Neg
methionine sulfoxide	Preterm - Term	zdv	-0.250355	0.36523	91	-0.685474	0.494788	Delivery	LM	0.914779	NS	0.778524	18374	LC/MS Pos Early
glycosyl-N-nervonoyl-sphingosine (d18:1/24:1)*	Preterm - Term	zdv	0.255181	0.372526	91	0.685004	0.495083	Delivery	LM	0.914779	NS	1.2907	57369	LC/MS Pos Late
2-aminophenol sulfate	Preterm - Term	zdv	-0.244677	0.357776	91	-0.683883	0.495787	Delivery	LM	0.914779	NS	0.782957	43266	LC/MS Neg
hexadecadienoate (16:2n6)	Preterm - Term	untreated	0.257966	0.377291	91	0.683731	0.495882	Delivery	LM	0.914779	NS	1.29429	57652	LC/MS Neg
3-bromo-5-chloro-2,6-dihydroxybenzoic acid*	Preterm - Term	PI-ART	-0.21797	0.318836	91	-0.683643	0.495937	Delivery	LM	0.914779	NS	0.804149	63681	LC/MS Neg
N-acetyl-aspartyl-glutamate (NAAG)	Preterm - Term	untreated	-0.257753	0.377128	91	-0.683463	0.496051	Delivery	LM	0.914779	NS	0.772786	35665	LC/MS Pos Early
propyl 4-hydroxybenzoate sulfate	Preterm - Term	untreated	0.259947	0.380432	91	0.683293	0.496158	Delivery	LM	0.914779	NS	1.29686	48460	LC/MS Neg
lanthionine	Preterm - Term	PI-ART	0.221174	0.323715	91	0.683238	0.496192	Delivery	LM	0.914779	NS	1.24754	42002	LC/MS Pos Early
X - 25343	Preterm - Term	PI-ART	0.215218	0.31506	91	0.683102	0.496278	Delivery	LM	0.914779	NS	1.24013	62636	LC/MS Pos Early
X - 24307	Preterm - Term	PI-ART	0.204642	0.299594	91	0.683065	0.496301	Delivery	LM	0.914779	NS	1.22709	52502	LC/MS Neg
5-methylthioadenosine (MTA)	Preterm - Term	zdv	0.254802	0.373042	91	0.683037	0.496319	Delivery	LM	0.914779	NS	1.29021	1419	LC/MS Pos Early
5-oxoproline	Preterm - Term	zdv	0.252517	0.369709	91	0.683015	0.496333	Delivery	LM	0.914779	NS	1.28726	1494	LC/MS Neg
creatine	Preterm - Term	untreated	-0.258807	0.379232	91	-0.68245	0.496688	Delivery	LM	0.914779	NS	0.771972	27718	LC/MS Pos Early
N2-acetyl,N6-methyllysine	Preterm - Term	untreated	0.256602	0.376104	91	0.682263	0.496806	Delivery	LM	0.914779	NS	1.29253	62954	LC/MS Pos Early
4-acetaminophen sulfate	Preterm - Term	untreated	-0.264847	0.38821	91	-0.682225	0.496829	Delivery	LM	0.914779	NS	0.767324	37475	LC/MS Neg
4-ethylcatechol sulfate	Preterm - Term	untreated	0.260396	0.381755	91	0.682103	0.496907	Delivery	LM	0.914779	NS	1.29744	63072	LC/MS Neg
4-acetamidophenylglucuronide	Preterm - Term	untreated	-0.26226	0.384578	91	-0.681941	0.497009	Delivery	LM	0.914779	NS	0.769311	15736	LC/MS Neg
phenylacetylglutamate	Preterm - Term	untreated	-0.24893	0.365066	91	-0.681877	0.497049	Delivery	LM	0.914779	NS	0.779634	52925	LC/MS Neg
1-myristoyl-2-arachidonoyl-GPC (14:0/20:4)*	Preterm - Term	zdv	-0.221693	0.325277	91	-0.681553	0.497252	Delivery	LM	0.914779	NS	0.801161	53195	LC/MS Pos Late
orotate	Preterm - Term	PI-ART	0.22309	0.327355	91	0.681493	0.49729	Delivery	LM	0.914779	NS	1.24993	1505	LC/MS Polar
betonicine	Preterm - Term	zdv	0.241663	0.355153	91	0.680447	0.497949	Delivery	LM	0.915476	NS	1.27337	38100	LC/MS Pos Early
X - 23739	Preterm - Term	untreated	-0.257087	0.379187	91	-0.677995	0.499495	Delivery	LM	0.917191	NS	0.773301	49637	LC/MS Pos Early
palmitate (16:0)	Preterm - Term	PI-ART	0.222775	0.328674	91	0.677799	0.499619	Delivery	LM	0.917191	NS	1.24954	1336	LC/MS Neg
oleoyl-linoleoyl-glycerol (18:1/18:2) [1]	Preterm - Term	PI-ART	0.207999	0.30695	91	0.677631	0.499725	Delivery	LM	0.917191	NS	1.23121	46798	LC/MS Pos Late
alpha-ketobutyrate	Preterm - Term	untreated	0.261435	0.386649	91	0.676157	0.500656	Delivery	LM	0.917957	NS	1.29879	4968	LC/MS Polar
X - 11478	Preterm - Term	zdv	0.243619	0.360701	91	0.675402	0.501133	Delivery	LM	0.917957	NS	1.27586	46602	LC/MS Neg
X - 10458	Preterm - Term	zdv	0.253265	0.375271	91	0.674886	0.50146	Delivery	LM	0.917957	NS	1.28822	47478	LC/MS Neg
N-acetylglutamate	Preterm - Term	untreated	-0.26049	0.38614	91	-0.674601	0.50164	Delivery	LM	0.917957	NS	0.770674	15720	LC/MS Polar
maltose	Preterm - Term	untreated	0.259144	0.384561	91	0.673871	0.502101	Delivery	LM	0.917957	NS	1.29582	15586	LC/MS Polar
N-methylpipecolate	Preterm - Term	untreated	0.253277	0.375978	91	0.673648	0.502243	Delivery	LM	0.917957	NS	1.28824	47101	LC/MS Pos Early
N2-acetyl,N6,N6-dimethyllysine	Preterm - Term	zdv	0.244069	0.362465	91	0.673358	0.502426	Delivery	LM	0.917957	NS	1.27643	63254	LC/MS Pos Early
N-acetyltyrosine	Preterm - Term	zdv	0.221941	0.329622	91	0.673319	0.502451	Delivery	LM	0.917957	NS	1.2485	32390	LC/MS Neg
phenylalanine	Preterm - Term	untreated	0.254199	0.377905	91	0.672654	0.502872	Delivery	LM	0.917957	NS	1.28943	64	LC/MS Pos Early
N-acetyltaurine	Preterm - Term	zdv	0.234888	0.349261	91	0.672528	0.502952	Delivery	LM	0.917957	NS	1.26477	48187	LC/MS Neg
beta-hydroxyisovalerate	Preterm - Term	zdv	0.24789	0.369115	91	0.671578	0.503554	Delivery	LM	0.918244	NS	1.28132	12129	LC/MS Neg
N-acetylserine	Preterm - Term	untreated	0.25173	0.375316	91	0.670716	0.5041	Delivery	LM	0.918244	NS	1.28625	37076	LC/MS Polar
3-carboxy-4-methyl-5-propyl-2-furanpropanoate (CMPF)	Preterm - Term	zdv	-0.248138	0.370114	91	-0.670435	0.504278	Delivery	LM	0.918244	NS	0.780253	31787	LC/MS Neg
X - 24549	Preterm - Term	untreated	-0.247346	0.369273	91	-0.669817	0.50467	Delivery	LM	0.918244	NS	0.780871	52870	LC/MS Neg
arginine	Preterm - Term	zdv	-0.250626	0.374197	91	-0.669769	0.504701	Delivery	LM	0.918244	NS	0.778313	1638	LC/MS Pos Early
sphingomyelin (d18:1/18:1, d18:2/18:0)	Preterm - Term	zdv	-0.209614	0.313203	91	-0.66926	0.505024	Delivery	LM	0.918244	NS	0.810897	37529	LC/MS Pos Late
ADSGEGDFXAEGGGVR*	Preterm - Term	zdv	0.248356	0.371282	91	0.668916	0.505242	Delivery	LM	0.918244	NS	1.28192	33084	LC/MS Pos Early
cotinine	Preterm - Term	PI-ART	0.217456	0.325175	91	0.668735	0.505357	Delivery	LM	0.918244	NS	1.24291	553	LC/MS Pos Early
alpha-hydroxyisocaproate	Preterm - Term	zdv	0.243981	0.365949	91	0.666708	0.506645	Delivery	LM	0.918617	NS	1.27632	22132	LC/MS Neg
3beta-hydroxy-5-cholestenoate	Preterm - Term	PI-ART	0.183111	0.274716	91	0.666547	0.506748	Delivery	LM	0.918617	NS	1.20095	54805	LC/MS Neg
phosphocholine	Preterm - Term	PI-ART	-0.210858	0.316409	91	-0.66641	0.506835	Delivery	LM	0.918617	NS	0.809889	34396	LC/MS Pos Early
1,2-dilinoleoyl-GPC (18:2/18:2)	Preterm - Term	zdv	-0.242415	0.364188	91	-0.665633	0.50733	Delivery	LM	0.918617	NS	0.78473	52603	LC/MS Pos Late
gamma-glutamylleucine	Preterm - Term	PI-ART	0.216368	0.325087	91	0.665569	0.50737	Delivery	LM	0.918617	NS	1.24156	18369	LC/MS Pos Early
(16 or 17)-methylstearate (a19:0 or i19:0)	Preterm - Term	PI-ART	-0.205539	0.309165	91	-0.66482	0.507847	Delivery	LM	0.918617	NS	0.814208	38296	LC/MS Neg
X - 12261	Preterm - Term	untreated	-0.253395	0.381396	91	-0.664387	0.508123	Delivery	LM	0.918617	NS	0.776161	47657	LC/MS Neg
1,2-dipalmitoyl-GPC (16:0/16:0)	Preterm - Term	untreated	0.247804	0.373186	91	0.664023	0.508355	Delivery	LM	0.918617	NS	1.28121	19130	LC/MS Pos Late
X - 12013	Preterm - Term	zdv	-0.2388	0.359631	91	-0.664015	0.50836	Delivery	LM	0.918617	NS	0.787572	46611	LC/MS Neg
tyrosine	Preterm - Term	untreated	0.231124	0.348192	91	0.663782	0.508508	Delivery	LM	0.918617	NS	1.26002	1299	LC/MS Pos Early
1-linoleoyl-GPG (18:2)*	Preterm - Term	zdv	-0.208532	0.314286	91	-0.663509	0.508682	Delivery	LM	0.918617	NS	0.811775	54885	LC/MS Neg
X - 17653	Preterm - Term	PI-ART	-0.218797	0.329956	91	-0.663109	0.508937	Delivery	LM	0.918617	NS	0.803485	46707	LC/MS Neg
5alpha-androstan-3beta,17alpha-diol disulfate	Preterm - Term	zdv	-0.247626	0.373995	91	-0.66211	0.509574	Delivery	LM	0.918782	NS	0.780652	37187	LC/MS Neg
stachydrine	Preterm - Term	PI-ART	0.217308	0.328234	91	0.66205	0.509612	Delivery	LM	0.918782	NS	1.24273	34384	LC/MS Pos Early
guanidinoacetate	Preterm - Term	zdv	0.240219	0.363064	91	0.661643	0.509872	Delivery	LM	0.918782	NS	1.27153	43802	LC/MS Polar
homocitrulline	Preterm - Term	PI-ART	-0.209495	0.316867	91	-0.661143	0.510191	Delivery	LM	0.91885	NS	0.810994	22138	LC/MS Pos Early
ascorbic acid 2-sulfate	Preterm - Term	PI-ART	0.20164	0.305553	91	0.659919	0.510973	Delivery	LM	0.919345	NS	1.22341	63590	LC/MS Polar
X - 22520	Preterm - Term	untreated	0.238057	0.360864	91	0.659688	0.51112	Delivery	LM	0.919345	NS	1.26878	47784	LC/MS Neg
arachidate (20:0)	Preterm - Term	PI-ART	0.218722	0.331703	91	0.659391	0.51131	Delivery	LM	0.919345	NS	1.24449	1118	LC/MS Neg
gamma-glutamylglycine	Preterm - Term	zdv	0.242741	0.36921	91	0.657462	0.512544	Delivery	LM	0.920502	NS	1.27474	33949	LC/MS Pos Early
o-cresol sulfate	Preterm - Term	zdv	0.234639	0.356922	91	0.657396	0.512586	Delivery	LM	0.920502	NS	1.26445	36845	LC/MS Neg
sebacate (C10-DC)	Preterm - Term	PI-ART	0.219757	0.334882	91	0.656221	0.513338	Delivery	LM	0.920502	NS	1.24577	32398	LC/MS Neg
ergothioneine	Preterm - Term	PI-ART	0.197071	0.300603	91	0.655584	0.513746	Delivery	LM	0.920502	NS	1.21783	37459	LC/MS Neg
4-cholesten-3-one	Preterm - Term	zdv	0.23031	0.351392	91	0.655422	0.51385	Delivery	LM	0.920502	NS	1.25899	38125	LC/MS Pos Late
urea	Preterm - Term	PI-ART	0.214686	0.327599	91	0.655331	0.513908	Delivery	LM	0.920502	NS	1.23947	1670	LC/MS Pos Early
phenylacetylcarnitine	Preterm - Term	PI-ART	-0.210082	0.320659	91	-0.655156	0.51402	Delivery	LM	0.920502	NS	0.810518	48425	LC/MS Pos Early
X - 21258	Preterm - Term	untreated	-0.244204	0.373415	91	-0.653975	0.514777	Delivery	LM	0.920502	NS	0.783328	46259	LC/MS Neg
ceramide (d18:1/17:0, d17:1/18:0)*	Preterm - Term	PI-ART	0.177988	0.272235	91	0.653801	0.514889	Delivery	LM	0.920502	NS	1.19481	57434	LC/MS Pos Late
3-hydroxydecanoate	Preterm - Term	zdv	-0.2453	0.37532	91	-0.653576	0.515033	Delivery	LM	0.920502	NS	0.782469	22053	LC/MS Neg
thioproline	Preterm - Term	zdv	-0.232681	0.356029	91	-0.653545	0.515053	Delivery	LM	0.920502	NS	0.792406	53231	LC/MS Pos Early
gamma-glutamylphenylalanine	Preterm - Term	PI-ART	0.219212	0.335766	91	0.652871	0.515485	Delivery	LM	0.920771	NS	1.2451	33422	LC/MS Pos Early
(16 or 17)-methylstearate (a19:0 or i19:0)	Preterm - Term	zdv	-0.225547	0.346356	91	-0.651199	0.516559	Delivery	LM	0.921619	NS	0.79808	38296	LC/MS Neg
16-hydroxypalmitate	Preterm - Term	zdv	0.23746	0.364735	91	0.651047	0.516657	Delivery	LM	0.921619	NS	1.26802	39609	LC/MS Neg
1-(1-enyl-palmitoyl)-2-arachidonoyl-GPC (P-16:0/20:4)*	Preterm - Term	PI-ART	0.207484	0.318806	91	0.650814	0.516806	Delivery	LM	0.921619	NS	1.23058	52689	LC/MS Pos Late
X - 12117	Preterm - Term	untreated	0.245866	0.378383	91	0.649782	0.51747	Delivery	LM	0.922299	NS	1.27873	47695	LC/MS Pos Early
inosine	Preterm - Term	zdv	0.228528	0.352125	91	0.648997	0.517975	Delivery	LM	0.922517	NS	1.25675	1123	LC/MS Neg
4-methylguaiacol sulfate	Preterm - Term	zdv	-0.238269	0.367626	91	-0.648129	0.518534	Delivery	LM	0.922517	NS	0.787991	48418	LC/MS Neg
eicosenoate (20:1n9 or 1n11)	Preterm - Term	zdv	-0.237463	0.366415	91	-0.648072	0.51857	Delivery	LM	0.922517	NS	0.788626	33587	LC/MS Neg
cinnamoylglycine	Preterm - Term	untreated	-0.244025	0.376677	91	-0.647837	0.518722	Delivery	LM	0.922517	NS	0.783468	38637	LC/MS Neg
X - 25948	Preterm - Term	untreated	0.244916	0.378685	91	0.646754	0.519419	Delivery	LM	0.923255	NS	1.27751	63899	LC/MS Pos Early
2-hydroxyacetaminophen sulfate*	Preterm - Term	untreated	-0.247838	0.383653	91	-0.645997	0.519907	Delivery	LM	0.923438	NS	0.780486	33173	LC/MS Neg
dihomo-linoleoylcarnitine (C20:2)*	Preterm - Term	PI-ART	0.206541	0.319991	91	0.645459	0.520254	Delivery	LM	0.923438	NS	1.22942	57520	LC/MS Pos Late
X - 12524	Preterm - Term	zdv	0.202242	0.313418	91	0.645279	0.52037	Delivery	LM	0.923438	NS	1.22414	46621	LC/MS Neg
X - 11441	Preterm - Term	zdv	-0.232558	0.36087	91	-0.644437	0.520913	Delivery	LM	0.923498	NS	0.792504	46360	LC/MS Neg
spermine	Preterm - Term	untreated	0.236831	0.36762	91	0.644228	0.521048	Delivery	LM	0.923498	NS	1.26723	603	LC/MS Pos Late
alanine	Preterm - Term	PI-ART	0.206671	0.320962	91	0.643912	0.521252	Delivery	LM	0.923498	NS	1.22958	1126	LC/MS Pos Early
dimethylglycine	Preterm - Term	zdv	0.235938	0.367294	91	0.642368	0.522249	Delivery	LM	0.924058	NS	1.2661	5086	LC/MS Pos Early
palmitoyl-docosahexaenoyl-glycerol (16:0/22:6) [1]*	Preterm - Term	zdv	-0.223751	0.348427	91	-0.642176	0.522374	Delivery	LM	0.924058	NS	0.799514	57373	LC/MS Pos Late
X - 18779	Preterm - Term	PI-ART	0.21017	0.3275	91	0.641741	0.522655	Delivery	LM	0.924058	NS	1.23389	46687	LC/MS Neg
palmitoylcholine	Preterm - Term	untreated	0.244742	0.381751	91	0.641104	0.523067	Delivery	LM	0.924058	NS	1.27729	52944	LC/MS Pos Late
stearoyl sphingomyelin (d18:1/18:0)	Preterm - Term	zdv	-0.230091	0.359062	91	-0.640811	0.523256	Delivery	LM	0.924058	NS	0.794462	19503	LC/MS Pos Late
argininate*	Preterm - Term	PI-ART	0.206054	0.321769	91	0.640376	0.523537	Delivery	LM	0.924058	NS	1.22882	57461	LC/MS Pos Early
2-aminobutyrate	Preterm - Term	untreated	-0.248702	0.388866	91	-0.639556	0.524068	Delivery	LM	0.924058	NS	0.779813	42374	LC/MS Pos Early
1-(1-enyl-palmitoyl)-2-oleoyl-GPC (P-16:0/18:1)*	Preterm - Term	PI-ART	-0.21167	0.331015	91	-0.639458	0.524132	Delivery	LM	0.924058	NS	0.809232	52478	LC/MS Pos Late
N-acetylaspartate (NAA)	Preterm - Term	PI-ART	0.206611	0.323183	91	0.6393	0.524234	Delivery	LM	0.924058	NS	1.2295	22185	LC/MS Polar
octanoylcarnitine (C8)	Preterm - Term	untreated	-0.213943	0.334785	91	-0.639048	0.524397	Delivery	LM	0.924058	NS	0.807394	33936	LC/MS Pos Late
X - 12013	Preterm - Term	PI-ART	0.204779	0.321015	91	0.637911	0.525134	Delivery	LM	0.924453	NS	1.22725	46611	LC/MS Neg
N6-carboxymethyllysine	Preterm - Term	untreated	0.242551	0.380858	91	0.636853	0.525819	Delivery	LM	0.924453	NS	1.2745	36713	LC/MS Pos Early
1-carboxyethylvaline	Preterm - Term	zdv	-0.226446	0.355617	91	-0.636769	0.525874	Delivery	LM	0.924453	NS	0.797363	62562	LC/MS Neg
pyridoxate	Preterm - Term	untreated	0.244814	0.384639	91	0.636477	0.526064	Delivery	LM	0.924453	NS	1.27738	31555	LC/MS Neg
taurocholate	Preterm - Term	zdv	0.22253	0.349726	91	0.636297	0.52618	Delivery	LM	0.924453	NS	1.24923	18497	LC/MS Neg
1-carboxyethyltyrosine	Preterm - Term	zdv	-0.219653	0.345647	91	-0.635482	0.526709	Delivery	LM	0.924453	NS	0.802798	62564	LC/MS Neg
3-methoxytyrosine	Preterm - Term	PI-ART	-0.186111	0.293136	91	-0.634897	0.527088	Delivery	LM	0.924453	NS	0.830181	12017	LC/MS Pos Early
succinate	Preterm - Term	PI-ART	0.200343	0.315652	91	0.634695	0.52722	Delivery	LM	0.924453	NS	1.22182	1437	LC/MS Polar
bilirubin (E,Z or Z,E)*	Preterm - Term	PI-ART	0.203845	0.321301	91	0.634437	0.527387	Delivery	LM	0.924453	NS	1.22611	47886	LC/MS Pos Late
X - 24757	Preterm - Term	PI-ART	-0.204931	0.323569	91	-0.633346	0.528096	Delivery	LM	0.924453	NS	0.814704	54695	LC/MS Neg
isoleucine	Preterm - Term	untreated	0.242736	0.383574	91	0.632826	0.528434	Delivery	LM	0.924453	NS	1.27473	1125	LC/MS Pos Early
1,2-dipalmitoyl-GPE (16:0/16:0)*	Preterm - Term	zdv	0.226129	0.357372	91	0.632755	0.528481	Delivery	LM	0.924453	NS	1.25374	57341	LC/MS Pos Late
caprylate (8:0)	Preterm - Term	zdv	0.229931	0.363465	91	0.632609	0.528575	Delivery	LM	0.924453	NS	1.25851	32492	LC/MS Neg
X - 12100	Preterm - Term	PI-ART	0.20506	0.324156	91	0.632598	0.528582	Delivery	LM	0.924453	NS	1.2276	47687	LC/MS Pos Early
lysine	Preterm - Term	zdv	0.233091	0.368776	91	0.632068	0.528927	Delivery	LM	0.924562	NS	1.2625	1301	LC/MS Pos Early
glucuronide of C10H18O2 (8)*	Preterm - Term	zdv	-0.225773	0.357515	91	-0.631505	0.529293	Delivery	LM	0.924707	NS	0.797899	61888	LC/MS Neg
stearate (18:0)	Preterm - Term	untreated	0.240966	0.382242	91	0.630402	0.530012	Delivery	LM	0.925106	NS	1.27248	1358	LC/MS Neg
2-hydroxyhippurate (salicylurate)	Preterm - Term	zdv	-0.227002	0.360362	91	-0.629928	0.53032	Delivery	LM	0.925106	NS	0.796919	18281	LC/MS Neg
1-palmitoleoylglycerol (16:1)*	Preterm - Term	zdv	-0.219572	0.349142	91	-0.628889	0.530997	Delivery	LM	0.925106	NS	0.802863	52431	LC/MS Neg
glutamine conjugate of C7H12O2*	Preterm - Term	untreated	0.239109	0.380279	91	0.628772	0.531074	Delivery	LM	0.925106	NS	1.27012	63658	LC/MS Neg
ribitol	Preterm - Term	zdv	0.217218	0.346431	91	0.627015	0.532219	Delivery	LM	0.925106	NS	1.24261	15772	LC/MS Polar
pregnen-diol disulfate*	Preterm - Term	PI-ART	-0.20034	0.31972	91	-0.62661	0.532484	Delivery	LM	0.925106	NS	0.818453	32562	LC/MS Neg
X - 21319	Preterm - Term	PI-ART	-0.197826	0.31579	91	-0.626449	0.532589	Delivery	LM	0.925106	NS	0.820512	46363	LC/MS Neg
sphingomyelin (d18:1/18:1, d18:2/18:0)	Preterm - Term	PI-ART	-0.175101	0.279572	91	-0.626318	0.532674	Delivery	LM	0.925106	NS	0.839372	37529	LC/MS Pos Late
X - 11852	Preterm - Term	zdv	0.211432	0.337619	91	0.626244	0.532723	Delivery	LM	0.925106	NS	1.23545	46521	LC/MS Neg
2-methylbutyrylcarnitine (C5)	Preterm - Term	untreated	-0.227033	0.363414	91	-0.624723	0.533716	Delivery	LM	0.925106	NS	0.796894	45095	LC/MS Pos Early
X - 12456	Preterm - Term	zdv	0.199568	0.319558	91	0.624512	0.533854	Delivery	LM	0.925106	NS	1.22087	47639	LC/MS Neg
deoxycholic acid (12 or 24)-sulfate*	Preterm - Term	untreated	0.226193	0.362214	91	0.624474	0.533879	Delivery	LM	0.925106	NS	1.25382	63688	LC/MS Neg
X - 12117	Preterm - Term	PI-ART	0.202437	0.324422	91	0.623993	0.534193	Delivery	LM	0.925106	NS	1.22438	47695	LC/MS Pos Early
N2,N5-diacetylornithine	Preterm - Term	PI-ART	0.198483	0.318178	91	0.623811	0.534312	Delivery	LM	0.925106	NS	1.21955	43591	LC/MS Neg
behenoylcarnitine (C22)*	Preterm - Term	PI-ART	0.204265	0.327597	91	0.623526	0.534499	Delivery	LM	0.925106	NS	1.22662	57514	LC/MS Pos Late
lactobacillic acid	Preterm - Term	PI-ART	0.202521	0.324881	91	0.623371	0.5346	Delivery	LM	0.925106	NS	1.22449	63048	LC/MS Neg
decadienedioic acid (C10:2-DC)	Preterm - Term	zdv	-0.215014	0.344976	91	-0.623271	0.534665	Delivery	LM	0.925106	NS	0.80653	63685	LC/MS Polar
hydroxypalmitoyl sphingomyelin (d18:1/16:0(OH))	Preterm - Term	untreated	-0.236984	0.380502	91	-0.622818	0.534962	Delivery	LM	0.925106	NS	0.789004	62851	LC/MS Pos Late
2-naphthol sulfate	Preterm - Term	PI-ART	0.193904	0.311426	91	0.622635	0.535082	Delivery	LM	0.925106	NS	1.21398	62520	LC/MS Neg
palmitoloelycholine	Preterm - Term	zdv	-0.215354	0.345964	91	-0.622476	0.535185	Delivery	LM	0.925106	NS	0.806256	53257	LC/MS Pos Late
ethyl beta-glucopyranoside	Preterm - Term	zdv	0.222233	0.357565	91	0.621518	0.535813	Delivery	LM	0.925599	NS	1.24886	64131	LC/MS Neg
N-acetyl-aspartyl-glutamate (NAAG)	Preterm - Term	zdv	-0.224985	0.362243	91	-0.621088	0.536094	Delivery	LM	0.925599	NS	0.798528	35665	LC/MS Pos Early
suberoylcarnitine (C8-DC)	Preterm - Term	PI-ART	0.202311	0.326303	91	0.620011	0.5368	Delivery	LM	0.925599	NS	1.22423	52990	LC/MS Pos Early
X - 24762	Preterm - Term	PI-ART	0.194194	0.313352	91	0.61973	0.536984	Delivery	LM	0.925599	NS	1.21433	54700	LC/MS Neg
androsterone glucuronide	Preterm - Term	untreated	-0.234929	0.379808	91	-0.618547	0.53776	Delivery	LM	0.925599	NS	0.790627	61846	LC/MS Neg
4-chlorobenzoic acid	Preterm - Term	PI-ART	-0.203789	0.329898	91	-0.617732	0.538295	Delivery	LM	0.925599	NS	0.815635	63988	LC/MS Neg
6-bromotryptophan	Preterm - Term	untreated	-0.229633	0.372065	91	-0.617186	0.538653	Delivery	LM	0.925599	NS	0.794825	62503	LC/MS Neg
methyl-4-hydroxybenzoate sulfate	Preterm - Term	PI-ART	-0.206225	0.334202	91	-0.617066	0.538732	Delivery	LM	0.925599	NS	0.81365	48429	LC/MS Neg
sulfamethoxazole	Preterm - Term	PI-ART	0.198739	0.322212	91	0.616796	0.53891	Delivery	LM	0.925599	NS	1.21986	53240	LC/MS Neg
isoursodeoxycholate	Preterm - Term	untreated	0.20894	0.339547	91	0.615349	0.53986	Delivery	LM	0.925599	NS	1.23237	57577	LC/MS Neg
lactate	Preterm - Term	zdv	0.222789	0.36215	91	0.615184	0.539968	Delivery	LM	0.925599	NS	1.24956	527	LC/MS Neg
X - 18886	Preterm - Term	PI-ART	-0.200092	0.325709	91	-0.614327	0.540532	Delivery	LM	0.925599	NS	0.818655	48047	LC/MS Neg
Fibrinopeptide B (1-13)	Preterm - Term	zdv	0.227467	0.370844	91	0.613375	0.541158	Delivery	LM	0.925599	NS	1.25542	62813	LC/MS Neg
trans-urocanate	Preterm - Term	zdv	-0.21414	0.349147	91	-0.613323	0.541193	Delivery	LM	0.925599	NS	0.807235	607	LC/MS Pos Early
9,10-DiHOME	Preterm - Term	PI-ART	-0.195184	0.318256	91	-0.613292	0.541213	Delivery	LM	0.925599	NS	0.822683	38399	LC/MS Neg
X - 24411	Preterm - Term	zdv	0.21982	0.35872	91	0.612789	0.541544	Delivery	LM	0.925599	NS	1.24585	52640	LC/MS Pos Early
2,6-dihydroxybenzoic acid	Preterm - Term	zdv	-0.201232	0.328452	91	-0.612668	0.541624	Delivery	LM	0.925599	NS	0.817723	63042	LC/MS Neg
X - 21829	Preterm - Term	untreated	0.235124	0.38404	91	0.612238	0.541907	Delivery	LM	0.925599	NS	1.26507	47006	LC/MS Neg
ornithine	Preterm - Term	untreated	-0.235429	0.384549	91	-0.612222	0.541918	Delivery	LM	0.925599	NS	0.790231	1493	LC/MS Pos Early
hydroxycotinine	Preterm - Term	PI-ART	0.196773	0.321692	91	0.611683	0.542273	Delivery	LM	0.925599	NS	1.21747	38661	LC/MS Pos Early
(S)-3-hydroxybutyrylcarnitine	Preterm - Term	PI-ART	0.199293	0.326013	91	0.611302	0.542524	Delivery	LM	0.925599	NS	1.22054	52984	LC/MS Pos Early
tetradecanedioate (C14)	Preterm - Term	untreated	0.233096	0.381615	91	0.610813	0.542846	Delivery	LM	0.925599	NS	1.2625	35669	LC/MS Neg
X - 11850	Preterm - Term	untreated	-0.232094	0.380751	91	-0.609568	0.543667	Delivery	LM	0.925599	NS	0.792872	46507	LC/MS Neg
alpha-hydroxyisovalerate	Preterm - Term	untreated	-0.231571	0.380092	91	-0.60925	0.543877	Delivery	LM	0.925599	NS	0.793286	46537	LC/MS Polar
XHWESASXXR*	Preterm - Term	untreated	0.232894	0.382345	91	0.609121	0.543962	Delivery	LM	0.925599	NS	1.26225	31538	LC/MS Pos Late
2-hydroxydecanoate	Preterm - Term	untreated	-0.233109	0.382711	91	-0.609101	0.543975	Delivery	LM	0.925599	NS	0.792067	42489	LC/MS Neg
X - 24243	Preterm - Term	zdv	-0.226699	0.372234	91	-0.609022	0.544027	Delivery	LM	0.925599	NS	0.797161	52286	LC/MS Pos Early
4-hydroxyphenylpyruvate	Preterm - Term	untreated	0.234114	0.384655	91	0.608635	0.544283	Delivery	LM	0.925599	NS	1.26379	1669	LC/MS Neg
taurodeoxycholic acid 3-sulfate	Preterm - Term	untreated	0.206247	0.339089	91	0.60824	0.544544	Delivery	LM	0.925599	NS	1.22906	62889	LC/MS Neg
1-stearoyl-GPE (18:0)	Preterm - Term	zdv	0.199487	0.328091	91	0.608024	0.544686	Delivery	LM	0.925599	NS	1.22078	42398	LC/MS Pos Late
perfluorooctanoate (PFOA)	Preterm - Term	PI-ART	-0.195134	0.321045	91	-0.607809	0.544828	Delivery	LM	0.925599	NS	0.822724	62071	LC/MS Polar
glycolithocholate sulfate*	Preterm - Term	PI-ART	-0.175391	0.288589	91	-0.607752	0.544866	Delivery	LM	0.925599	NS	0.839129	32620	LC/MS Neg
linoleamide (18:2n6)	Preterm - Term	untreated	0.227013	0.373539	91	0.607736	0.544876	Delivery	LM	0.925599	NS	1.25485	32455	LC/MS Pos Late
sphingomyelin (d18:2/21:0, d16:2/23:0)*	Preterm - Term	zdv	-0.213034	0.350952	91	-0.607017	0.545351	Delivery	LM	0.925599	NS	0.808129	57480	LC/MS Pos Late
gamma-glutamylleucine	Preterm - Term	zdv	-0.221052	0.364194	91	-0.606963	0.545387	Delivery	LM	0.925599	NS	0.801675	18369	LC/MS Pos Early
lactosyl-N-nervonoyl-sphingosine (d18:1/24:1)*	Preterm - Term	untreated	0.228926	0.377715	91	0.606082	0.545969	Delivery	LM	0.926107	NS	1.25725	57370	LC/MS Pos Late
ethylmalonate	Preterm - Term	untreated	0.224077	0.370421	91	0.604926	0.546734	Delivery	LM	0.926826	NS	1.25117	15765	LC/MS Polar
oleoyl-linoleoyl-glycerol (18:1/18:2) [2]	Preterm - Term	PI-ART	0.186741	0.309003	91	0.604332	0.547126	Delivery	LM	0.926826	NS	1.20531	46799	LC/MS Pos Late
propionylglycine (C3)	Preterm - Term	untreated	0.233935	0.387331	91	0.603967	0.547368	Delivery	LM	0.926826	NS	1.26356	31932	LC/MS Neg
linoleoyl-linolenoyl-glycerol (18:2/18:3) [1]*	Preterm - Term	PI-ART	0.198536	0.329082	91	0.603302	0.547808	Delivery	LM	0.926826	NS	1.21962	54963	LC/MS Pos Late
3-methylglutarylcarnitine (2)	Preterm - Term	zdv	0.221358	0.366913	91	0.603297	0.547812	Delivery	LM	0.926826	NS	1.24777	46548	LC/MS Pos Early
X - 24556	Preterm - Term	PI-ART	-0.190582	0.316268	91	-0.602596	0.548276	Delivery	LM	0.927132	NS	0.826478	52877	LC/MS Neg
(2 or 3)-decenoate (10:1n7 or n8)	Preterm - Term	PI-ART	0.202331	0.336006	91	0.602165	0.548562	Delivery	LM	0.927134	NS	1.22425	63436	LC/MS Neg
4-imidazoleacetate	Preterm - Term	untreated	-0.233196	0.387866	91	-0.601227	0.549183	Delivery	LM	0.927263	NS	0.791999	32349	LC/MS Pos Early
N-palmitoyl-heptadecasphingosine (d17:1/16:0)*	Preterm - Term	zdv	0.193736	0.322251	91	0.601194	0.549206	Delivery	LM	0.927263	NS	1.21378	57430	LC/MS Pos Late
X - 12221	Preterm - Term	zdv	-0.225297	0.375241	91	-0.600405	0.549729	Delivery	LM	0.927412	NS	0.798279	47911	LC/MS Neg
indolin-2-one	Preterm - Term	untreated	-0.230233	0.38359	91	-0.600205	0.549862	Delivery	LM	0.927412	NS	0.794349	43374	LC/MS Pos Early
2-hydroxystearate	Preterm - Term	untreated	0.210303	0.350669	91	0.59972	0.550183	Delivery	LM	0.927476	NS	1.23405	17945	LC/MS Neg
umbelliferone sulfate	Preterm - Term	zdv	-0.218368	0.364656	91	-0.598833	0.550772	Delivery	LM	0.927742	NS	0.803829	48674	LC/MS Neg
X - 25267	Preterm - Term	zdv	0.218281	0.364636	91	0.598626	0.550909	Delivery	LM	0.927742	NS	1.24394	62496	LC/MS Pos Early
3-formylindole	Preterm - Term	untreated	0.223827	0.374623	91	0.597471	0.551677	Delivery	LM	0.92815	NS	1.25085	62863	LC/MS Pos Early
X - 21410	Preterm - Term	PI-ART	0.179894	0.301301	91	0.597057	0.551952	Delivery	LM	0.92815	NS	1.19709	46455	LC/MS Neg
5-methylthioadenosine (MTA)	Preterm - Term	PI-ART	0.19869	0.332986	91	0.596693	0.552194	Delivery	LM	0.92815	NS	1.2198	1419	LC/MS Pos Early
lactose	Preterm - Term	zdv	0.212864	0.356824	91	0.596552	0.552287	Delivery	LM	0.92815	NS	1.23722	567	LC/MS Polar
glycochenodeoxycholate	Preterm - Term	untreated	0.202629	0.34053	91	0.595041	0.553293	Delivery	LM	0.928945	NS	1.22462	32346	LC/MS Neg
X - 24295	Preterm - Term	PI-ART	0.190931	0.3209	91	0.594986	0.553329	Delivery	LM	0.928945	NS	1.21038	52483	LC/MS Neg
S-allylcysteine	Preterm - Term	PI-ART	0.190625	0.320879	91	0.594071	0.553939	Delivery	LM	0.92909	NS	1.21001	43239	LC/MS Pos Early
1-linoleoyl-GPE (18:2)*	Preterm - Term	zdv	-0.214759	0.361788	91	-0.593606	0.554248	Delivery	LM	0.92909	NS	0.806736	36600	LC/MS Pos Late
carnitine	Preterm - Term	zdv	-0.202739	0.341857	91	-0.59305	0.554619	Delivery	LM	0.92909	NS	0.816492	15500	LC/MS Pos Early
1-lignoceroyl-GPC (24:0)	Preterm - Term	zdv	-0.217485	0.366839	91	-0.592863	0.554743	Delivery	LM	0.92909	NS	0.804539	49617	LC/MS Pos Late
kynurenine	Preterm - Term	PI-ART	0.19119	0.322765	91	0.592352	0.555084	Delivery	LM	0.92909	NS	1.21069	15140	LC/MS Pos Early
1-stearoyl-2-linoleoyl-GPC (18:0/18:2)*	Preterm - Term	untreated	-0.220192	0.371761	91	-0.592295	0.555122	Delivery	LM	0.92909	NS	0.802364	52452	LC/MS Pos Late
gamma-CEHC	Preterm - Term	untreated	0.216448	0.366865	91	0.589994	0.556657	Delivery	LM	0.929464	NS	1.24166	44876	LC/MS Neg
1-palmitoleoyl-2-linoleoyl-GPC (16:1/18:2)*	Preterm - Term	untreated	0.207683	0.352284	91	0.589533	0.556965	Delivery	LM	0.929464	NS	1.23082	52683	LC/MS Pos Late
thioproline	Preterm - Term	untreated	0.218491	0.370659	91	0.589468	0.557008	Delivery	LM	0.929464	NS	1.2442	53231	LC/MS Pos Early
X - 22519	Preterm - Term	zdv	-0.214137	0.363779	91	-0.588647	0.557556	Delivery	LM	0.929464	NS	0.807238	47783	LC/MS Pos Early
homocitrulline	Preterm - Term	untreated	-0.217533	0.369572	91	-0.588609	0.557582	Delivery	LM	0.929464	NS	0.804501	22138	LC/MS Pos Early
S-methylcysteine sulfoxide	Preterm - Term	zdv	0.212446	0.360951	91	0.588573	0.557606	Delivery	LM	0.929464	NS	1.2367	43378	LC/MS Pos Early
X - 11632	Preterm - Term	zdv	0.219097	0.372283	91	0.588521	0.55764	Delivery	LM	0.929464	NS	1.24495	47493	LC/MS Neg
hexadecenedioate (C16:1-DC)*	Preterm - Term	zdv	0.219139	0.372396	91	0.588455	0.557685	Delivery	LM	0.929464	NS	1.245	61862	LC/MS Neg
1-palmitoyl-2-gamma-linolenoyl-GPC (16:0/18:3n6)*	Preterm - Term	zdv	-0.181589	0.308861	91	-0.587931	0.558035	Delivery	LM	0.929464	NS	0.833944	54812	LC/MS Pos Late
cysteinylglycine	Preterm - Term	zdv	0.21161	0.360263	91	0.587376	0.558406	Delivery	LM	0.929464	NS	1.23567	35637	LC/MS Pos Early
4-methyl-2-oxopentanoate	Preterm - Term	untreated	0.219034	0.373237	91	0.586849	0.558758	Delivery	LM	0.929464	NS	1.24487	22116	LC/MS Neg
5alpha-androstan-3alpha,17alpha-diol disulfate	Preterm - Term	untreated	0.213874	0.364664	91	0.586495	0.558995	Delivery	LM	0.929464	NS	1.23847	37182	LC/MS Neg
indoleacetylglutamine	Preterm - Term	zdv	0.209683	0.357564	91	0.586421	0.559044	Delivery	LM	0.929464	NS	1.23329	42087	LC/MS Neg
2-hydroxy-3-methylvalerate	Preterm - Term	untreated	0.227792	0.388915	91	0.585711	0.559519	Delivery	LM	0.929781	NS	1.25582	36746	LC/MS Neg
octadecanedioylcarnitine (C18-DC)*	Preterm - Term	zdv	0.211097	0.360679	91	0.585276	0.559811	Delivery	LM	0.929792	NS	1.23503	61867	LC/MS Pos Late
X - 12216	Preterm - Term	untreated	-0.221898	0.379443	91	-0.584799	0.56013	Delivery	LM	0.929851	NS	0.800997	46613	LC/MS Neg
3-aminoisobutyrate	Preterm - Term	untreated	-0.226305	0.387553	91	-0.583932	0.560711	Delivery	LM	0.929884	NS	0.797475	1566	LC/MS Pos Early
arachidonoylcholine	Preterm - Term	untreated	0.219384	0.37571	91	0.583919	0.56072	Delivery	LM	0.929884	NS	1.24531	53261	LC/MS Pos Late
X - 21310	Preterm - Term	PI-ART	-0.190894	0.327688	91	-0.582547	0.561639	Delivery	LM	0.930813	NS	0.82622	46354	LC/MS Neg
N-acetylglutamate	Preterm - Term	PI-ART	0.192724	0.331073	91	0.582119	0.561926	Delivery	LM	0.930813	NS	1.21255	15720	LC/MS Polar
behenate (22:0)*	Preterm - Term	PI-ART	0.191113	0.328482	91	0.581808	0.562135	Delivery	LM	0.930813	NS	1.2106	12125	LC/MS Neg
X - 18922	Preterm - Term	zdv	0.21514	0.370095	91	0.58131	0.562469	Delivery	LM	0.930894	NS	1.24004	46700	LC/MS Neg
phenylalanine	Preterm - Term	PI-ART	0.187927	0.324012	91	0.579998	0.563349	Delivery	LM	0.93105	NS	1.20674	64	LC/MS Pos Early
N-palmitoyl-sphingadienine (d18:2/16:0)*	Preterm - Term	PI-ART	0.165038	0.284721	91	0.579647	0.563585	Delivery	LM	0.93105	NS	1.17944	57416	LC/MS Pos Late
palmitoyl sphingomyelin (d18:1/16:0)	Preterm - Term	PI-ART	0.190453	0.329037	91	0.578819	0.564141	Delivery	LM	0.93105	NS	1.2098	37506	LC/MS Pos Late
3-hydroxyhexanoylcarnitine (1)	Preterm - Term	untreated	-0.220634	0.381324	91	-0.578599	0.564289	Delivery	LM	0.93105	NS	0.80201	62557	LC/MS Pos Early
3-hydroxyoctanoate	Preterm - Term	zdv	-0.215484	0.372535	91	-0.578425	0.564406	Delivery	LM	0.93105	NS	0.806152	22001	LC/MS Neg
X - 25265	Preterm - Term	PI-ART	0.192611	0.33332	91	0.577858	0.564787	Delivery	LM	0.93105	NS	1.21241	62494	LC/MS Pos Early
N-methylhydroxyproline	Preterm - Term	untreated	0.223724	0.387239	91	0.577741	0.564866	Delivery	LM	0.93105	NS	1.25073	62068	LC/MS Pos Early
X - 24328	Preterm - Term	PI-ART	0.189613	0.328565	91	0.577095	0.5653	Delivery	LM	0.93105	NS	1.20878	52524	LC/MS Neg
phosphoethanolamine (PE)	Preterm - Term	untreated	0.218008	0.377823	91	0.577011	0.565357	Delivery	LM	0.93105	NS	1.2436	1600	LC/MS Pos Early
lanthionine	Preterm - Term	zdv	0.20914	0.362656	91	0.576691	0.565572	Delivery	LM	0.93105	NS	1.23262	42002	LC/MS Pos Early
L-urobilin	Preterm - Term	PI-ART	0.177661	0.308465	91	0.575952	0.566069	Delivery	LM	0.93105	NS	1.19442	40173	LC/MS Pos Late
X - 13431	Preterm - Term	PI-ART	-0.186678	0.324417	91	-0.575425	0.566424	Delivery	LM	0.93105	NS	0.829711	47788	LC/MS Pos Late
N4-acetylsulfamethoxazole*	Preterm - Term	PI-ART	0.18525	0.321982	91	0.575342	0.56648	Delivery	LM	0.93105	NS	1.20352	62106	LC/MS Neg
X - 11787	Preterm - Term	PI-ART	0.167178	0.290627	91	0.575234	0.566553	Delivery	LM	0.93105	NS	1.18197	33132	LC/MS Pos Early
X - 24585	Preterm - Term	PI-ART	0.183609	0.31982	91	0.574102	0.567315	Delivery	LM	0.931834	NS	1.20155	52906	LC/MS Pos Early
glycodeoxycholate 3-sulfate	Preterm - Term	untreated	0.219452	0.382928	91	0.573089	0.567998	Delivery	LM	0.932265	NS	1.24539	52975	LC/MS Neg
beta-sitosterol	Preterm - Term	PI-ART	0.162849	0.284375	91	0.572655	0.568291	Delivery	LM	0.932265	NS	1.17686	27414	LC/MS Pos Late
sphingomyelin (d18:2/23:0, d18:1/23:1, d17:1/24:1)*	Preterm - Term	PI-ART	0.184115	0.32163	91	0.572444	0.568433	Delivery	LM	0.932265	NS	1.20215	52435	LC/MS Pos Late
lactobacillic acid	Preterm - Term	zdv	0.207738	0.363962	91	0.570769	0.569563	Delivery	LM	0.932383	NS	1.23089	63048	LC/MS Neg
X - 23665	Preterm - Term	untreated	0.214845	0.376439	91	0.57073	0.569589	Delivery	LM	0.932383	NS	1.23967	49542	LC/MS Pos Early
3-indoleglyoxylic acid	Preterm - Term	PI-ART	0.185242	0.324784	91	0.570356	0.569842	Delivery	LM	0.932383	NS	1.20351	63583	LC/MS Neg
indole-3-carboxylate	Preterm - Term	PI-ART	0.181675	0.318781	91	0.569907	0.570145	Delivery	LM	0.932383	NS	1.19922	38116	LC/MS Neg
3-hydroxyhexanoylcarnitine (1)	Preterm - Term	PI-ART	0.186247	0.326944	91	0.569659	0.570313	Delivery	LM	0.932383	NS	1.20472	62557	LC/MS Pos Early
phosphoethanolamine (PE)	Preterm - Term	zdv	0.206728	0.362911	91	0.569638	0.570327	Delivery	LM	0.932383	NS	1.22965	1600	LC/MS Pos Early
sphingomyelin (d18:1/22:2, d18:2/22:1, d16:1/24:2)*	Preterm - Term	untreated	0.221932	0.38978	91	0.569377	0.570503	Delivery	LM	0.932383	NS	1.24849	57477	LC/MS Pos Late
[truncated: 1,268 more rows]

## Sheet: S4 - LM maternal plasma avg
metabolite	contrast	estimate	SE	df	t.ratio	p.value	metadata_variable	model	padj	dir	exp_estimate	COMP_ID	PLATFORM
17alpha-hydroxypregnanolone glucuronide	Preterm - Term	0.995106	0.174371	93	5.70683	1.36136e-07	Delivery	LM	0.000148252	up	2.70501	47403	LC/MS Neg
cortisone	Preterm - Term	0.870932	0.168493	93	5.16896	1.34133e-06	Delivery	LM	0.000730353	up	2.38914	1769	LC/MS Neg
estriol 3-sulfate	Preterm - Term	0.876124	0.180982	93	4.84093	5.12504e-06	Delivery	LM	0.00186039	up	2.40157	21294	LC/MS Neg
sphingosine 1-phosphate	Preterm - Term	0.808612	0.17916	93	4.51335	1.86494e-05	Delivery	LM	0.00361369	up	2.24479	34445	LC/MS Pos Late
glutamine conjugate of C6H10O2 (1)*	Preterm - Term	0.845593	0.187988	93	4.49812	1.97798e-05	Delivery	LM	0.00361369	up	2.32936	63657	LC/MS Neg
X - 24546	Preterm - Term	0.808401	0.179788	93	4.49641	1.99101e-05	Delivery	LM	0.00361369	up	2.24432	52867	LC/MS Neg
C-glycosyltryptophan	Preterm - Term	0.809251	0.18907	93	4.28017	4.53348e-05	Delivery	LM	0.0070528	up	2.24623	48782	LC/MS Pos Early
urate	Preterm - Term	0.783429	0.188372	93	4.15895	7.11618e-05	Delivery	LM	0.00968689	up	2.18896	1604	LC/MS Neg
1-palmitoyl-2-oleoyl-GPI (16:0/18:1)*	Preterm - Term	0.75188	0.182433	93	4.12141	8.16957e-05	Delivery	LM	0.00988517	up	2.12098	52669	LC/MS Pos Late
1-palmitoyl-2-palmitoleoyl-GPC (16:0/16:1)*	Preterm - Term	0.742413	0.182412	93	4.06997	9.85891e-05	Delivery	LM	0.0107364	up	2.101	52470	LC/MS Pos Late
pantothenate (Vitamin B5)	Preterm - Term	0.727163	0.181322	93	4.01034	0.000122374	Delivery	LM	0.0121151	up	2.0692	1508	LC/MS Neg
corticosterone	Preterm - Term	0.753335	0.190189	93	3.96099	0.000146122	Delivery	LM	0.012504	up	2.12407	5983	LC/MS Neg
N-acetylputrescine	Preterm - Term	0.745049	0.189193	93	3.93804	0.000158612	Delivery	LM	0.012504	up	2.10654	37496	LC/MS Pos Early
sphingomyelin (d18:1/14:0, d16:1/16:0)*	Preterm - Term	0.700509	0.178052	93	3.93429	0.00016075	Delivery	LM	0.012504	up	2.01478	42463	LC/MS Pos Late
1-stearoyl-2-oleoyl-GPC (18:0/18:1)	Preterm - Term	0.665686	0.172927	93	3.84951	0.000217047	Delivery	LM	0.0157576	up	1.94582	52438	LC/MS Pos Late
X - 24947	Preterm - Term	0.651921	0.171632	93	3.79835	0.000259653	Delivery	LM	0.0159134	up	1.91922	57714	LC/MS Neg
X - 18887	Preterm - Term	0.7423	0.195451	93	3.79789	0.000260072	Delivery	LM	0.0159134	up	2.10076	47301	LC/MS Neg
palmitoyl-arachidonoyl-glycerol (16:0/20:4) [1]*	Preterm - Term	0.719654	0.18965	93	3.79465	0.000263031	Delivery	LM	0.0159134	up	2.05372	54957	LC/MS Pos Late
cholesterol	Preterm - Term	0.71229	0.188781	93	3.7731	0.000283515	Delivery	LM	0.0162499	up	2.03865	63	LC/MS Pos Late
2,3-dihydroxy-5-methylthio-4-pentenoate (DMTPA)*	Preterm - Term	0.724784	0.1938	93	3.73986	0.000318111	Delivery	LM	0.0173211	up	2.06429	62805	LC/MS Neg
N2,N2-dimethylguanosine	Preterm - Term	0.716667	0.192933	93	3.71459	0.000347074	Delivery	LM	0.0179529	up	2.0476	35137	LC/MS Pos Early
androstenediol (3beta,17beta) disulfate (2)	Preterm - Term	0.680472	0.184653	93	3.68514	0.000383973	Delivery	LM	0.0179529	up	1.97481	37203	LC/MS Neg
vanillactate	Preterm - Term	0.694886	0.188969	93	3.67724	0.00039449	Delivery	LM	0.0179529	up	2.00348	54910	LC/MS Neg
1-methyladenosine	Preterm - Term	0.717242	0.195095	93	3.67638	0.000395657	Delivery	LM	0.0179529	up	2.04877	15650	LC/MS Pos Early
1-palmitoyl-2-oleoyl-GPC (16:0/18:1)	Preterm - Term	0.683619	0.186979	93	3.65613	0.000423953	Delivery	LM	0.0184674	up	1.98103	52461	LC/MS Pos Late
1-palmitoyl-2-oleoyl-GPE (16:0/18:1)	Preterm - Term	0.695312	0.19078	93	3.64458	0.000440942	Delivery	LM	0.0184687	up	2.00434	19263	LC/MS Pos Late
cortisol	Preterm - Term	0.612095	0.16872	93	3.62788	0.00046665	Delivery	LM	0.0188215	up	1.84429	1712	LC/MS Neg
pseudouridine	Preterm - Term	0.704088	0.196224	93	3.58818	0.000533595	Delivery	LM	0.019634	up	2.022	33442	LC/MS Neg
nicotinamide riboside	Preterm - Term	0.685964	0.191377	93	3.58437	0.000540489	Delivery	LM	0.019634	up	1.98568	33013	LC/MS Pos Early
N6-carbamoylthreonyladenosine	Preterm - Term	0.68871	0.192545	93	3.57687	0.000554273	Delivery	LM	0.019634	up	1.99115	35157	LC/MS Neg
pregnanolone/allopregnanolone sulfate	Preterm - Term	0.695392	0.194548	93	3.57439	0.000558912	Delivery	LM	0.019634	up	2.00449	48394	LC/MS Neg
andro steroid monosulfate C19H28O6S (1)*	Preterm - Term	0.618857	0.174155	93	3.55349	0.000599449	Delivery	LM	0.0198156	up	1.8568	32827	LC/MS Neg
pregnanediol-3-glucuronide	Preterm - Term	0.620057	0.174518	93	3.55298	0.000600474	Delivery	LM	0.0198156	up	1.85903	40708	LC/MS Neg
1-stearoyl-2-oleoyl-GPE (18:0/18:1)	Preterm - Term	0.651654	0.185357	93	3.51567	0.00067996	Delivery	LM	0.0217787	up	1.91871	42448	LC/MS Pos Late
arabitol/xylitol	Preterm - Term	0.668054	0.191039	93	3.49695	0.000723492	Delivery	LM	0.0218061	up	1.95044	48885	LC/MS Polar
O-sulfo-L-tyrosine	Preterm - Term	0.686035	0.196256	93	3.49561	0.000726708	Delivery	LM	0.0218061	up	1.98583	45413	LC/MS Neg
X - 12524	Preterm - Term	0.615465	0.176399	93	3.48906	0.000742622	Delivery	LM	0.0218061	up	1.85052	46621	LC/MS Neg
1-myristoyl-2-palmitoyl-GPC (14:0/16:0)	Preterm - Term	0.676459	0.194599	93	3.47616	0.00077491	Delivery	LM	0.0218061	up	1.9669	19258	LC/MS Pos Late
behenoyl sphingomyelin (d18:1/22:0)*	Preterm - Term	0.677205	0.195415	93	3.46546	0.000802703	Delivery	LM	0.0218061	up	1.96837	48492	LC/MS Pos Late
1-stearoyl-2-oleoyl-GPI (18:0/18:1)*	Preterm - Term	0.650393	0.187998	93	3.45958	0.000818392	Delivery	LM	0.0218061	up	1.91629	52726	LC/MS Pos Late
N-acetylglucosamine/N-acetylgalactosamine	Preterm - Term	0.659396	0.191121	93	3.45016	0.000844102	Delivery	LM	0.0218061	up	1.93362	46539	LC/MS Pos Early
myristoyl dihydrosphingomyelin (d18:0/14:0)*	Preterm - Term	0.672522	0.195265	93	3.44414	0.000860903	Delivery	LM	0.0218061	up	1.95917	57365	LC/MS Pos Late
12-HETE	Preterm - Term	0.672069	0.195136	93	3.4441	0.000861032	Delivery	LM	0.0218061	up	1.95829	37536	LC/MS Neg
3-hydroxy-3-methylglutarate	Preterm - Term	0.667318	0.194184	93	3.43653	0.000882641	Delivery	LM	0.0218454	up	1.949	531	LC/MS Polar
X - 21364	Preterm - Term	0.65629	0.1929	93	3.40224	0.000987079	Delivery	LM	0.0237115	up	1.92763	46409	LC/MS Neg
5,6-dihydrouridine	Preterm - Term	0.6641	0.195453	93	3.39775	0.00100159	Delivery	LM	0.0237115	up	1.94274	61833	LC/MS Neg
3-(3-amino-3-carboxypropyl)uridine*	Preterm - Term	0.660184	0.197197	93	3.34785	0.00117689	Delivery	LM	0.0272687	up	1.93515	62924	LC/MS Neg
ribitol	Preterm - Term	0.648922	0.194983	93	3.32809	0.00125394	Delivery	LM	0.0283939	up	1.91348	15772	LC/MS Polar
N-acetylthreonine	Preterm - Term	0.646842	0.1947	93	3.32226	0.00127759	Delivery	LM	0.0283939	up	1.9095	33939	LC/MS Neg
N1-methylinosine	Preterm - Term	0.642876	0.193889	93	3.3157	0.00130467	Delivery	LM	0.0284157	up	1.90194	48351	LC/MS Pos Early
X - 12112	Preterm - Term	0.637332	0.192818	93	3.30536	0.00134847	Delivery	LM	0.0284182	up	1.89143	47690	LC/MS Pos Early
4-cholesten-3-one	Preterm - Term	0.651912	0.197347	93	3.30338	0.00135698	Delivery	LM	0.0284182	up	1.91921	38125	LC/MS Pos Late
2-hydroxy-4-(methylthio)butanoic acid	Preterm - Term	0.618501	0.187794	93	3.29351	0.00140032	Delivery	LM	0.0287727	up	1.85614	63739	LC/MS Polar
(S)-a-amino-omega-caprolactam	Preterm - Term	0.625471	0.191736	93	3.26215	0.00154678	Delivery	LM	0.0303342	up	1.86913	63339	LC/MS Pos Early
behenoyl dihydrosphingomyelin (d18:0/22:0)*	Preterm - Term	0.549627	0.168523	93	3.26143	0.0015503	Delivery	LM	0.0303342	up	1.73261	57331	LC/MS Pos Late
N-stearoyl-sphinganine (d18:0/18:0)*	Preterm - Term	0.622098	0.190858	93	3.25948	0.00155989	Delivery	LM	0.0303342	up	1.86283	1759	LC/MS Pos Late
X - 24951	Preterm - Term	-0.614123	0.189755	93	-3.2364	0.00167763	Delivery	LM	0.0309529	down	0.541115	57718	LC/MS Neg
choline	Preterm - Term	0.607816	0.187848	93	3.23568	0.00168141	Delivery	LM	0.0309529	up	1.83642	15506	LC/MS Pos Early
N-acetylalanine	Preterm - Term	0.635214	0.196316	93	3.23566	0.00168152	Delivery	LM	0.0309529	up	1.88743	1585	LC/MS Polar
1-carboxyethylleucine	Preterm - Term	0.632468	0.195739	93	3.23118	0.0017054	Delivery	LM	0.0309529	up	1.88225	62559	LC/MS Neg
X - 21285	Preterm - Term	0.566655	0.175955	93	3.22046	0.00176374	Delivery	LM	0.031487	up	1.76236	46294	LC/MS Neg
sphingomyelin (d18:0/20:0, d16:0/22:0)*	Preterm - Term	0.602145	0.18762	93	3.20938	0.00182599	Delivery	LM	0.0320727	up	1.82603	57476	LC/MS Pos Late
7-methylguanine	Preterm - Term	0.6328	0.197837	93	3.1986	0.00188854	Delivery	LM	0.0326447	up	1.88288	35114	LC/MS Pos Early
21-hydroxypregnenolone disulfate	Preterm - Term	0.604704	0.18983	93	3.18551	0.0019672	Delivery	LM	0.0334732	up	1.83071	46115	LC/MS Neg
palmitoyl-arachidonoyl-glycerol (16:0/20:4) [2]*	Preterm - Term	0.60623	0.191536	93	3.1651	0.00209591	Delivery	LM	0.0351145	up	1.83351	54958	LC/MS Pos Late
1-stearoyl-GPG (18:0)	Preterm - Term	0.570536	0.180788	93	3.15584	0.00215688	Delivery	LM	0.0354091	up	1.76922	34437	LC/MS Neg
21-hydroxypregnenolone monosulfate (2)	Preterm - Term	0.589752	0.187068	93	3.15261	0.00217852	Delivery	LM	0.0354091	up	1.80354	37175	LC/MS Neg
sphingomyelin (d18:2/16:0, d18:1/16:1)*	Preterm - Term	0.564567	0.182555	93	3.09259	0.00261949	Delivery	LM	0.0419503	up	1.75869	42459	LC/MS Pos Late
palmitoyl-oleoyl-glycerol (16:0/18:1) [1]*	Preterm - Term	0.580962	0.188927	93	3.07506	0.00276307	Delivery	LM	0.0436085	up	1.78776	54943	LC/MS Pos Late
malate	Preterm - Term	0.598787	0.195514	93	3.06263	0.00286933	Delivery	LM	0.0446386	up	1.81991	1303	LC/MS Neg
sphingosine	Preterm - Term	0.589787	0.193208	93	3.0526	0.00295781	Delivery	LM	0.045367	up	1.8036	17747	LC/MS Pos Late
5alpha-pregnan-3beta,20alpha-diol disulfate	Preterm - Term	0.494874	0.163294	93	3.03058	0.00316103	Delivery	LM	0.0478106	up	1.64029	37198	LC/MS Neg
sphingadienine	Preterm - Term	0.588	0.194616	93	3.02134	0.00325008	Delivery	LM	0.0484841	up	1.80038	57426	LC/MS Pos Late
orotidine	Preterm - Term	0.589141	0.195783	93	3.00916	0.00337103	Delivery	LM	0.0490994	up	1.80244	35172	LC/MS Polar
sphinganine-1-phosphate	Preterm - Term	0.587877	0.19543	93	3.00812	0.0033815	Delivery	LM	0.0490994	up	1.80016	52605	LC/MS Pos Late
X - 22162	Preterm - Term	0.59142	0.196939	93	3.00306	0.00343311	Delivery	LM	0.0491929	up	1.80655	47417	LC/MS Pos Early
3-hydroxyisobutyrate	Preterm - Term	0.569681	0.190598	93	2.98891	0.00358136	Delivery	LM	0.049641	up	1.7677	1549	LC/MS Polar
lignoceroyl sphingomyelin (d18:1/24:0)	Preterm - Term	0.580221	0.194132	93	2.9888	0.00358254	Delivery	LM	0.049641	up	1.78643	57330	LC/MS Pos Late
ribonate	Preterm - Term	0.57507	0.19252	93	2.98706	0.00360114	Delivery	LM	0.049641	up	1.77726	27731	LC/MS Polar
3-(4-hydroxyphenyl)lactate (HPLA)	Preterm - Term	0.562493	0.188959	93	2.97679	0.00371296	Delivery	LM	0.0501112	NS	1.75504	32197	LC/MS Neg
X - 24728	Preterm - Term	0.578428	0.194559	93	2.97302	0.0037548	Delivery	LM	0.0501112	NS	1.78323	53157	LC/MS Pos Early
tricosanoyl sphingomyelin (d18:1/23:0)*	Preterm - Term	0.590394	0.198694	93	2.97137	0.00377329	Delivery	LM	0.0501112	NS	1.8047	52436	LC/MS Pos Late
prolylhydroxyproline	Preterm - Term	0.58744	0.198144	93	2.96471	0.00384859	Delivery	LM	0.0504638	NS	1.79938	35127	LC/MS Pos Early
oleoyl-arachidonoyl-glycerol (18:1/20:4) [1]*	Preterm - Term	0.519194	0.175441	93	2.95937	0.00391002	Delivery	LM	0.0504638	NS	1.68067	54960	LC/MS Pos Late
X - 12411	Preterm - Term	0.576114	0.194838	93	2.95689	0.00393886	Delivery	LM	0.0504638	NS	1.77911	46616	LC/MS Neg
X - 12729	Preterm - Term	0.574146	0.195691	93	2.93395	0.00421483	Delivery	LM	0.0533715	NS	1.77561	46623	LC/MS Neg
N-acetylphenylalanine	Preterm - Term	0.577408	0.197244	93	2.92738	0.00429708	Delivery	LM	0.0537875	NS	1.78141	33950	LC/MS Neg
5alpha-pregnan-3beta,20beta-diol monosulfate (1)	Preterm - Term	0.540112	0.184772	93	2.92313	0.00435114	Delivery	LM	0.0538454	NS	1.7162	37196	LC/MS Neg
N-acetyl-1-methylhistidine*	Preterm - Term	0.571574	0.195975	93	2.91657	0.00443569	Delivery	LM	0.0541468	NS	1.77105	43255	LC/MS Pos Early
4-hydroxyphenylacetylglutamine	Preterm - Term	0.556604	0.191039	93	2.91357	0.00447494	Delivery	LM	0.0541468	NS	1.74474	55017	LC/MS Neg
1-palmitoyl-2-stearoyl-GPE (16:0/18:0)*	Preterm - Term	0.536292	0.184489	93	2.9069	0.00456313	Delivery	LM	0.0546072	NS	1.70966	57388	LC/MS Pos Late
X - 25422	Preterm - Term	0.550384	0.190909	93	2.88296	0.0048934	Delivery	LM	0.0568469	NS	1.73392	62719	LC/MS Pos Early
X - 21410	Preterm - Term	0.54693	0.189866	93	2.88061	0.00492696	Delivery	LM	0.0568469	NS	1.72794	46455	LC/MS Neg
stearoyl-arachidonoyl-glycerol (18:0/20:4) [1]*	Preterm - Term	0.540542	0.187717	93	2.87956	0.00494203	Delivery	LM	0.0568469	NS	1.71694	57450	LC/MS Pos Late
N-acetyltaurine	Preterm - Term	0.562897	0.195561	93	2.87837	0.0049591	Delivery	LM	0.0568469	NS	1.75575	48187	LC/MS Neg
methionine sulfone	Preterm - Term	0.562191	0.196588	93	2.85975	0.00523442	Delivery	LM	0.059378	NS	1.75451	44878	LC/MS Pos Early
X - 23787	Preterm - Term	0.472981	0.166307	93	2.84402	0.00547775	Delivery	LM	0.0614976	NS	1.60477	49688	LC/MS Neg
palmitoyl-oleoyl-glycerol (16:0/18:1) [2]*	Preterm - Term	0.536917	0.190065	93	2.82491	0.0057872	Delivery	LM	0.0639264	NS	1.71073	54942	LC/MS Pos Late
5alpha-pregnan-diol disulfate	Preterm - Term	0.565111	0.200149	93	2.82345	0.00581149	Delivery	LM	0.0639264	NS	1.75964	46172	LC/MS Neg
16a-hydroxy DHEA 3-sulfate	Preterm - Term	0.51212	0.18233	93	2.80875	0.00606141	Delivery	LM	0.0660088	NS	1.66883	38168	LC/MS Neg
estriol-3-glucuronide	Preterm - Term	0.525661	0.187686	93	2.80074	0.00620166	Delivery	LM	0.0668675	NS	1.69158	47108	LC/MS Neg
X - 24337	Preterm - Term	0.551673	0.200171	93	2.75601	0.00704122	Delivery	LM	0.0751754	NS	1.73616	52533	LC/MS Neg
X - 25343	Preterm - Term	0.541116	0.198098	93	2.73156	0.00754274	Delivery	LM	0.0791376	NS	1.71792	62636	LC/MS Pos Early
1-methylurate	Preterm - Term	0.531418	0.194598	93	2.73085	0.00755768	Delivery	LM	0.0791376	NS	1.70134	34395	LC/MS Neg
lactose	Preterm - Term	0.543621	0.199538	93	2.7244	0.00769557	Delivery	LM	0.0791684	NS	1.72223	567	LC/MS Polar
S-adenosylhomocysteine (SAH)	Preterm - Term	0.53181	0.195552	93	2.71953	0.0078012	Delivery	LM	0.0791684	NS	1.70201	42382	LC/MS Neg
N-palmitoyl-sphingosine (d18:1/16:0)	Preterm - Term	0.502182	0.184729	93	2.71848	0.00782409	Delivery	LM	0.0791684	NS	1.65232	44877	LC/MS Pos Late
cytidine	Preterm - Term	0.543603	0.200058	93	2.71723	0.00785154	Delivery	LM	0.0791684	NS	1.7222	514	LC/MS Pos Early
N-palmitoyl-sphinganine (d18:0/16:0)	Preterm - Term	0.54381	0.200377	93	2.71393	0.00792411	Delivery	LM	0.0791684	NS	1.72256	52604	LC/MS Pos Late
N-acetylserine	Preterm - Term	0.542279	0.201046	93	2.69729	0.00830028	Delivery	LM	0.0821727	NS	1.71992	37076	LC/MS Polar
hydroxy-N6,N6,N6-trimethyllysine*	Preterm - Term	0.517196	0.194375	93	2.66081	0.00918243	Delivery	LM	0.0888727	NS	1.67732	62959	LC/MS Pos Early
AMP	Preterm - Term	0.523246	0.196743	93	2.65955	0.00921443	Delivery	LM	0.0888727	NS	1.6875	32342	LC/MS Pos Early
1-palmitoyl-2-arachidonoyl-GPI (16:0/20:4)*	Preterm - Term	0.513142	0.192965	93	2.65925	0.00922187	Delivery	LM	0.0888727	NS	1.67053	52467	LC/MS Pos Late
1-palmitoyl-2-stearoyl-GPC (16:0/18:0)	Preterm - Term	0.505433	0.190863	93	2.64815	0.00950789	Delivery	LM	0.0889041	NS	1.6577	52616	LC/MS Pos Late
spermine	Preterm - Term	0.521456	0.196982	93	2.64723	0.00953187	Delivery	LM	0.0889041	NS	1.68448	603	LC/MS Pos Late
N-acetylvaline	Preterm - Term	0.534096	0.202036	93	2.64357	0.00962808	Delivery	LM	0.0889041	NS	1.7059	1591	LC/MS Neg
N-acetyltyrosine	Preterm - Term	0.48574	0.183851	93	2.64203	0.00966897	Delivery	LM	0.0889041	NS	1.62538	32390	LC/MS Neg
1,2-dipalmitoyl-GPE (16:0/16:0)*	Preterm - Term	0.527439	0.199764	93	2.64032	0.00971443	Delivery	LM	0.0889041	NS	1.69459	57341	LC/MS Pos Late
adipate	Preterm - Term	0.530449	0.201011	93	2.63891	0.00975202	Delivery	LM	0.0889041	NS	1.69969	21134	LC/MS Polar
1-myristoyl-2-arachidonoyl-GPC (14:0/20:4)*	Preterm - Term	0.493713	0.187371	93	2.63494	0.00985845	Delivery	LM	0.0889041	NS	1.63839	53195	LC/MS Pos Late
palmitoyl dihydrosphingomyelin (d18:0/16:0)*	Preterm - Term	0.512889	0.194703	93	2.63421	0.00987823	Delivery	LM	0.0889041	NS	1.67011	52434	LC/MS Pos Late
glycerol 3-phosphate	Preterm - Term	-0.504728	0.192646	93	-2.61997	0.0102701	Delivery	LM	0.0916734	NS	0.60367	43847	LC/MS Pos Early
sphinganine	Preterm - Term	0.51121	0.19623	93	2.60515	0.0106927	Delivery	LM	0.0946697	NS	1.66731	17769	LC/MS Pos Late
methyl indole-3-acetate	Preterm - Term	0.490816	0.189106	93	2.59545	0.0109779	Delivery	LM	0.0964109	NS	1.63365	1584	LC/MS Pos Early
phenyllactate (PLA)	Preterm - Term	0.506307	0.196023	93	2.5829	0.0113569	Delivery	LM	0.0989412	NS	1.65915	22130	LC/MS Neg
inosine	Preterm - Term	0.505762	0.196386	93	2.57535	0.0115906	Delivery	LM	0.100176	NS	1.65825	1123	LC/MS Neg
1-(1-enyl-palmitoyl)-GPE (P-16:0)*	Preterm - Term	0.510822	0.199151	93	2.56499	0.0119181	Delivery	LM	0.102024	NS	1.66666	39270	LC/MS Pos Late
1-palmitoyl-2-linoleoyl-GPI (16:0/18:2)	Preterm - Term	0.501852	0.195829	93	2.5627	0.0119918	Delivery	LM	0.102024	NS	1.65178	52450	LC/MS Pos Late
indoleacetylglutamine	Preterm - Term	0.513938	0.20078	93	2.55971	0.0120886	Delivery	LM	0.10205	NS	1.67186	42087	LC/MS Neg
hydroxyasparagine	Preterm - Term	0.493801	0.194231	93	2.54234	0.0126638	Delivery	LM	0.106084	NS	1.63853	62060	LC/MS Pos Early
spermidine	Preterm - Term	0.4952	0.19521	93	2.53676	0.0128541	Delivery	LM	0.106481	NS	1.64083	485	LC/MS Pos Late
X - 24545	Preterm - Term	0.404273	0.15954	93	2.534	0.0129491	Delivery	LM	0.106481	NS	1.49821	52866	LC/MS Neg
quinolinate	Preterm - Term	0.49376	0.194978	93	2.53239	0.0130046	Delivery	LM	0.106481	NS	1.63847	1899	LC/MS Pos Early
X - 24544	Preterm - Term	0.478547	0.189189	93	2.52947	0.0131061	Delivery	LM	0.106511	NS	1.61373	52865	LC/MS Neg
ceramide (d18:1/14:0, d16:1/16:0)*	Preterm - Term	0.442378	0.175131	93	2.52599	0.0132281	Delivery	LM	0.106545	NS	1.5564	57432	LC/MS Pos Late
X - 12851	Preterm - Term	-0.504691	0.199974	93	-2.52378	0.0133059	Delivery	LM	0.106545	NS	0.603692	46639	LC/MS Neg
3-methoxytyramine sulfate	Preterm - Term	0.495049	0.196983	93	2.51315	0.0136867	Delivery	LM	0.10851	NS	1.64058	44618	LC/MS Neg
dimethylarginine (ADMA + SDMA)	Preterm - Term	0.506735	0.201774	93	2.51139	0.0137505	Delivery	LM	0.10851	NS	1.65986	36808	LC/MS Pos Early
X - 25790	Preterm - Term	0.506251	0.202124	93	2.50466	0.0139977	Delivery	LM	0.109666	NS	1.65906	63560	LC/MS Pos Early
2-O-methylascorbic acid	Preterm - Term	0.480612	0.193116	93	2.48872	0.0145989	Delivery	LM	0.113558	NS	1.61706	63990	LC/MS Neg
carnitine	Preterm - Term	-0.474295	0.190826	93	-2.48549	0.0147237	Delivery	LM	0.113717	NS	0.622323	15500	LC/MS Pos Early
succinate	Preterm - Term	0.492395	0.199924	93	2.46291	0.0156216	Delivery	LM	0.119282	NS	1.63623	1437	LC/MS Polar
palmitoleoyl-linoleoyl-glycerol (16:1/18:2) [1]*	Preterm - Term	0.421481	0.171202	93	2.46189	0.0156633	Delivery	LM	0.119282	NS	1.52422	54967	LC/MS Pos Late
palmitoyl ethanolamide	Preterm - Term	0.498496	0.203577	93	2.44869	0.0162122	Delivery	LM	0.120942	NS	1.64624	38165	LC/MS Neg
2,6-dihydroxybenzoic acid	Preterm - Term	0.461646	0.188614	93	2.44758	0.0162592	Delivery	LM	0.120942	NS	1.58668	63042	LC/MS Neg
glycoursodeoxycholic acid sulfate (1)	Preterm - Term	0.477075	0.195068	93	2.44568	0.0163394	Delivery	LM	0.120942	NS	1.61135	63731	LC/MS Neg
X - 25810	Preterm - Term	0.473889	0.193858	93	2.44452	0.0163889	Delivery	LM	0.120942	NS	1.60623	63592	LC/MS Pos Early
fumarate	Preterm - Term	0.493752	0.202426	93	2.43917	0.0166186	Delivery	LM	0.120942	NS	1.63845	1643	LC/MS Polar
arabonate/xylonate	Preterm - Term	0.478866	0.196344	93	2.43891	0.0166296	Delivery	LM	0.120942	NS	1.61424	48255	LC/MS Polar
1-palmitoyl-2-arachidonoyl-GPE (16:0/20:4)*	Preterm - Term	0.477181	0.195707	93	2.43824	0.0166586	Delivery	LM	0.120942	NS	1.61153	52464	LC/MS Pos Late
glycosyl ceramide (d18:1/20:0, d16:1/22:0)*	Preterm - Term	0.459453	0.189379	93	2.42611	0.0171908	Delivery	LM	0.123979	NS	1.58321	57595	LC/MS Pos Late
1-(1-enyl-palmitoyl)-2-oleoyl-GPE (P-16:0/18:1)*	Preterm - Term	0.486393	0.201874	93	2.40939	0.017949	Delivery	LM	0.128595	NS	1.62644	52477	LC/MS Pos Late
N-acetyl-isoputreanine	Preterm - Term	0.446457	0.186822	93	2.38975	0.0188774	Delivery	LM	0.134363	NS	1.56277	62309	LC/MS Pos Early
sphingomyelin (d18:0/18:0, d19:0/17:0)*	Preterm - Term	0.479871	0.203033	93	2.36351	0.0201843	Delivery	LM	0.142732	NS	1.61587	57473	LC/MS Pos Late
4-methoxyphenol sulfate	Preterm - Term	0.461532	0.195629	93	2.35922	0.0204051	Delivery	LM	0.142957	NS	1.5865	48457	LC/MS Neg
1-stearoyl-2-linoleoyl-GPI (18:0/18:2)	Preterm - Term	0.468636	0.198891	93	2.35624	0.0205601	Delivery	LM	0.142957	NS	1.59781	52468	LC/MS Pos Late
palmitoloelycholine	Preterm - Term	0.465843	0.197887	93	2.35409	0.0206725	Delivery	LM	0.142957	NS	1.59336	53257	LC/MS Pos Late
diacylglycerol (16:1/18:2 [2], 16:0/18:3 [1])*	Preterm - Term	0.419364	0.178303	93	2.35197	0.0207839	Delivery	LM	0.142957	NS	1.52099	54966	LC/MS Pos Late
sphingomyelin (d18:1/20:1, d18:2/20:0)*	Preterm - Term	-0.445386	0.189574	93	-2.3494	0.0209197	Delivery	LM	0.142957	NS	0.640577	48491	LC/MS Pos Late
xanthine	Preterm - Term	0.474068	0.201919	93	2.34781	0.0210037	Delivery	LM	0.142957	NS	1.60652	3147	LC/MS Polar
hexadecasphingosine (d16:1)*	Preterm - Term	0.473461	0.20194	93	2.34456	0.0211774	Delivery	LM	0.143244	NS	1.60554	57428	LC/MS Pos Late
1-stearoyl-2-arachidonoyl-GPI (18:0/20:4)	Preterm - Term	0.411871	0.176586	93	2.33241	0.0218364	Delivery	LM	0.146395	NS	1.50964	52449	LC/MS Pos Late
1-stearoyl-2-linoleoyl-GPE (18:0/18:2)*	Preterm - Term	0.462188	0.198336	93	2.33032	0.0219516	Delivery	LM	0.146395	NS	1.58754	52446	LC/MS Pos Late
sphingomyelin (d18:2/14:0, d18:1/14:1)*	Preterm - Term	0.448916	0.192783	93	2.32861	0.0220466	Delivery	LM	0.146395	NS	1.56661	47154	LC/MS Pos Late
sphingomyelin (d18:1/24:1, d18:2/24:0)*	Preterm - Term	0.458772	0.197454	93	2.32344	0.0223351	Delivery	LM	0.147412	NS	1.58213	47153	LC/MS Pos Late
sphingomyelin (d17:1/16:0, d18:1/15:0, d16:1/17:0)*	Preterm - Term	0.451168	0.196219	93	2.29931	0.0237258	Delivery	LM	0.155647	NS	1.57014	52433	LC/MS Pos Late
N-acetyl-beta-alanine	Preterm - Term	0.45857	0.200145	93	2.29118	0.0242109	Delivery	LM	0.157878	NS	1.58181	37432	LC/MS Neg
alpha-ketoglutaramate*	Preterm - Term	0.462803	0.202398	93	2.28659	0.0244889	Delivery	LM	0.158741	NS	1.58852	62101	LC/MS Polar
glycosyl-N-stearoyl-sphingosine (d18:1/18:0)	Preterm - Term	0.458558	0.202272	93	2.26703	0.0257049	Delivery	LM	0.165637	NS	1.58179	52234	LC/MS Pos Late
1-palmitoyl-2-linoleoyl-GPE (16:0/18:2)	Preterm - Term	0.435366	0.19289	93	2.25707	0.0263445	Delivery	LM	0.16711	NS	1.54553	42449	LC/MS Pos Late
N-acetylglutamine	Preterm - Term	0.43299	0.191947	93	2.25578	0.0264287	Delivery	LM	0.16711	NS	1.54186	33943	LC/MS Polar
X - 24411	Preterm - Term	0.45035	0.200202	93	2.24947	0.0268416	Delivery	LM	0.16711	NS	1.56886	52640	LC/MS Pos Early
taurine	Preterm - Term	0.450119	0.200198	93	2.24837	0.0269145	Delivery	LM	0.16711	NS	1.5685	2125	LC/MS Pos Early
21-hydroxypregnanolone disulfate	Preterm - Term	0.408428	0.181658	93	2.24834	0.0269165	Delivery	LM	0.16711	NS	1.50445	48431	LC/MS Neg
1-(1-enyl-palmitoyl)-2-arachidonoyl-GPE (P-16:0/20:4)*	Preterm - Term	0.44759	0.199102	93	2.24804	0.0269364	Delivery	LM	0.16711	NS	1.56454	52673	LC/MS Pos Late
N-stearoyl-sphingosine (d18:1/18:0)*	Preterm - Term	0.383565	0.170704	93	2.24696	0.0270077	Delivery	LM	0.16711	NS	1.46751	54979	LC/MS Pos Late
3-hydroxy-2-ethylpropionate	Preterm - Term	0.440372	0.196928	93	2.23621	0.0277296	Delivery	LM	0.170607	NS	1.55329	32397	LC/MS Polar
1-carboxyethylphenylalanine	Preterm - Term	0.447309	0.200424	93	2.23181	0.0280292	Delivery	LM	0.171482	NS	1.5641	62566	LC/MS Neg
oleoyl-arachidonoyl-glycerol (18:1/20:4) [2]*	Preterm - Term	0.383941	0.172505	93	2.22568	0.0284521	Delivery	LM	0.171628	NS	1.46806	54961	LC/MS Pos Late
6-bromotryptophan	Preterm - Term	-0.442528	0.198849	93	-2.22545	0.0284683	Delivery	LM	0.171628	NS	0.642411	62503	LC/MS Neg
N-methylpipecolate	Preterm - Term	0.44669	0.200978	93	2.22259	0.0286675	Delivery	LM	0.171628	NS	1.56313	47101	LC/MS Pos Early
X - 24762	Preterm - Term	0.435759	0.196185	93	2.22117	0.0287667	Delivery	LM	0.171628	NS	1.54614	54700	LC/MS Neg
undecanoate (11:0)	Preterm - Term	0.447191	0.201805	93	2.21596	0.0291342	Delivery	LM	0.171628	NS	1.56391	12067	LC/MS Neg
ascorbic acid 3-sulfate*	Preterm - Term	0.422871	0.190835	93	2.2159	0.0291383	Delivery	LM	0.171628	NS	1.52634	63687	LC/MS Polar
homoarginine	Preterm - Term	-0.441687	0.199349	93	-2.21564	0.0291563	Delivery	LM	0.171628	NS	0.642951	22137	LC/MS Pos Early
1-(1-enyl-oleoyl)-GPE (P-18:1)*	Preterm - Term	0.428415	0.194474	93	2.20294	0.0300695	Delivery	LM	0.176052	NS	1.53482	44621	LC/MS Pos Late
ethylmalonate	Preterm - Term	0.440906	0.200505	93	2.19898	0.0303595	Delivery	LM	0.1768	NS	1.55412	15765	LC/MS Polar
glycosyl-N-palmitoyl-sphingosine (d18:1/16:0)	Preterm - Term	0.424859	0.193694	93	2.19345	0.0307678	Delivery	LM	0.178224	NS	1.52937	53013	LC/MS Pos Late
X - 23593	Preterm - Term	0.437298	0.199644	93	2.19039	0.0309962	Delivery	LM	0.178597	NS	1.54852	49469	LC/MS Pos Early
3-methyl-2-oxobutyrate	Preterm - Term	0.434707	0.198775	93	2.18693	0.0312564	Delivery	LM	0.179148	NS	1.54451	44526	LC/MS Neg
X - 12456	Preterm - Term	0.388798	0.178364	93	2.17981	0.031797	Delivery	LM	0.181293	NS	1.47521	47639	LC/MS Neg
2-stearoyl-GPE (18:0)*	Preterm - Term	0.400966	0.184869	93	2.16892	0.0326396	Delivery	LM	0.184822	NS	1.49327	41220	LC/MS Neg
ascorbic acid 2-sulfate	Preterm - Term	0.417042	0.192471	93	2.16678	0.0328071	Delivery	LM	0.184822	NS	1.51747	63590	LC/MS Polar
N-acetylneuraminate	Preterm - Term	0.438002	0.202284	93	2.16528	0.0329251	Delivery	LM	0.184822	NS	1.54961	32377	LC/MS Pos Early
aspartate	Preterm - Term	0.439813	0.20447	93	2.15099	0.0340694	Delivery	LM	0.190264	NS	1.55242	443	LC/MS Pos Early
4-hydroxyglutamate	Preterm - Term	0.421645	0.196831	93	2.14217	0.0347919	Delivery	LM	0.192888	NS	1.52447	40499	LC/MS Pos Early
ceramide (d18:1/17:0, d17:1/18:0)*	Preterm - Term	0.364689	0.17034	93	2.14095	0.0348935	Delivery	LM	0.192888	NS	1.44007	57434	LC/MS Pos Late
oleoyl-oleoyl-glycerol (18:1/18:1) [1]*	Preterm - Term	0.388259	0.181598	93	2.13802	0.0351373	Delivery	LM	0.193255	NS	1.47441	54945	LC/MS Pos Late
3-amino-2-piperidone	Preterm - Term	0.41467	0.194952	93	2.12704	0.0360639	Delivery	LM	0.197355	NS	1.51387	62853	LC/MS Pos Early
uridine	Preterm - Term	0.42941	0.20247	93	2.12086	0.0365943	Delivery	LM	0.199256	NS	1.53635	606	LC/MS Neg
dodecenedioate (C12:1-DC)*	Preterm - Term	-0.429643	0.202949	93	-2.117	0.0369294	Delivery	LM	0.19975	NS	0.650741	61864	LC/MS Neg
N-acetylisoleucine	Preterm - Term	0.4223	0.199753	93	2.11411	0.0371816	Delivery	LM	0.19975	NS	1.52547	33967	LC/MS Pos Early
2R,3R-dihydroxybutyrate	Preterm - Term	0.426602	0.202099	93	2.11086	0.0374676	Delivery	LM	0.19975	NS	1.53204	63109	LC/MS Polar
5alpha-pregnan-3beta-ol,20-one sulfate	Preterm - Term	0.333175	0.157947	93	2.10941	0.0375958	Delivery	LM	0.19975	NS	1.39539	37480	LC/MS Neg
sphingomyelin (d17:1/14:0, d16:1/15:0)*	Preterm - Term	0.409575	0.194173	93	2.10934	0.0376021	Delivery	LM	0.19975	NS	1.50618	62152	LC/MS Pos Late
erythronate*	Preterm - Term	0.422131	0.201217	93	2.09789	0.0386268	Delivery	LM	0.204197	NS	1.52521	42420	LC/MS Polar
4-acetamidobutanoate	Preterm - Term	0.421176	0.200989	93	2.09552	0.0388421	Delivery	LM	0.204343	NS	1.52375	1558	LC/MS Polar
N-formylmethionine	Preterm - Term	0.418355	0.200078	93	2.09096	0.0392588	Delivery	LM	0.205543	NS	1.51946	2829	LC/MS Neg
1-methylhistidine	Preterm - Term	0.41058	0.196945	93	2.08474	0.0398336	Delivery	LM	0.207554	NS	1.50769	30460	LC/MS Pos Early
X - 21796	Preterm - Term	0.405307	0.194644	93	2.0823	0.0400613	Delivery	LM	0.207746	NS	1.49976	46972	LC/MS Neg
N-acetylhistidine	Preterm - Term	0.418166	0.201816	93	2.07202	0.041032	Delivery	LM	0.211772	NS	1.51917	33946	LC/MS Neg
N4-acetylcytidine	Preterm - Term	0.416036	0.201467	93	2.06503	0.0417034	Delivery	LM	0.214222	NS	1.51594	35130	LC/MS Pos Early
X - 13553	Preterm - Term	0.415543	0.202686	93	2.05019	0.0431611	Delivery	LM	0.220353	NS	1.51519	47959	LC/MS Neg
sphingomyelin (d17:2/16:0, d18:2/15:0)*	Preterm - Term	0.366246	0.178763	93	2.04878	0.0433016	Delivery	LM	0.220353	NS	1.44231	57483	LC/MS Pos Late
2-naphthol sulfate	Preterm - Term	0.40215	0.1966	93	2.04553	0.0436275	Delivery	LM	0.220979	NS	1.49504	62520	LC/MS Neg
imidazole propionate	Preterm - Term	0.414347	0.203482	93	2.03628	0.0445658	Delivery	LM	0.224686	NS	1.51338	40730	LC/MS Pos Early
X - 11308	Preterm - Term	-0.411685	0.202913	93	-2.02888	0.0453299	Delivery	LM	0.227485	NS	0.662533	46390	LC/MS Neg
estrone 3-sulfate	Preterm - Term	0.336277	0.167438	93	2.00837	0.0475046	Delivery	LM	0.235372	NS	1.39973	18474	LC/MS Neg
N-palmitoyl-heptadecasphingosine (d17:1/16:0)*	Preterm - Term	0.360869	0.179717	93	2.00798	0.0475463	Delivery	LM	0.235372	NS	1.43458	57430	LC/MS Pos Late
X - 12127	Preterm - Term	0.400988	0.1997	93	2.00795	0.04755	Delivery	LM	0.235372	NS	1.4933	47702	LC/MS Pos Early
adipoylcarnitine (C6-DC)	Preterm - Term	0.388422	0.195053	93	1.99137	0.0493745	Delivery	LM	0.243298	NS	1.47465	52988	LC/MS Pos Early
androstenediol (3alpha, 17alpha) monosulfate (3)	Preterm - Term	0.349988	0.176135	93	1.98704	0.0498605	Delivery	LM	0.244586	NS	1.41905	37209	LC/MS Neg
X - 12104	Preterm - Term	0.39162	0.198253	93	1.97535	0.0511926	Delivery	LM	0.249171	NS	1.47938	52597	LC/MS Neg
1-stearoyl-GPE (18:0)	Preterm - Term	0.360721	0.182659	93	1.97483	0.0512529	Delivery	LM	0.249171	NS	1.43436	42398	LC/MS Pos Late
glycerophosphoethanolamine	Preterm - Term	0.377424	0.191418	93	1.97173	0.0516116	Delivery	LM	0.2498	NS	1.45852	37455	LC/MS Polar
X - 21470	Preterm - Term	0.398886	0.202643	93	1.96842	0.0519977	Delivery	LM	0.250493	NS	1.49016	46515	LC/MS Neg
X - 11787	Preterm - Term	0.356777	0.181422	93	1.96656	0.0522148	Delivery	LM	0.250493	NS	1.42872	33132	LC/MS Pos Early
imidazole lactate	Preterm - Term	0.39036	0.200336	93	1.94853	0.0543663	Delivery	LM	0.259671	NS	1.47751	15716	LC/MS Pos Early
palmitoyl-docosahexaenoyl-glycerol (16:0/22:6) [1]*	Preterm - Term	0.38503	0.198248	93	1.94217	0.0551428	Delivery	LM	0.261855	NS	1.46966	57373	LC/MS Pos Late
1-stearoyl-2-arachidonoyl-GPE (18:0/20:4)	Preterm - Term	0.367293	0.189264	93	1.94064	0.0553308	Delivery	LM	0.261855	NS	1.44382	52447	LC/MS Pos Late
1-palmitoyl-GPG (16:0)*	Preterm - Term	0.352157	0.18178	93	1.93728	0.0557463	Delivery	LM	0.261855	NS	1.42213	45970	LC/MS Neg
X - 11795	Preterm - Term	0.381221	0.196814	93	1.93696	0.0557855	Delivery	LM	0.261855	NS	1.46407	33140	LC/MS Pos Early
beta-citrylglutamate	Preterm - Term	0.393208	0.204062	93	1.9269	0.0570444	Delivery	LM	0.266615	NS	1.48173	54923	LC/MS Neg
suberoylcarnitine (C8-DC)	Preterm - Term	0.389223	0.203461	93	1.91301	0.0588227	Delivery	LM	0.273752	NS	1.47583	52990	LC/MS Pos Early
docosapentaenoate (n6 DPA; 22:5n6)	Preterm - Term	0.385049	0.201608	93	1.90989	0.0592295	Delivery	LM	0.274472	NS	1.46969	37478	LC/MS Neg
proline	Preterm - Term	0.376951	0.197934	93	1.90443	0.0599447	Delivery	LM	0.276609	NS	1.45783	1898	LC/MS Pos Early
hydroxyproline	Preterm - Term	0.381445	0.200772	93	1.89989	0.0605456	Delivery	LM	0.278203	NS	1.4644	32306	LC/MS Pos Early
X - 15503	Preterm - Term	0.366858	0.193563	93	1.89529	0.0611602	Delivery	LM	0.279846	NS	1.44319	46977	LC/MS Neg
palmitoyl-sphingosine-phosphoethanolamine (d18:1/16:0)	Preterm - Term	0.377182	0.199308	93	1.89246	0.0615408	Delivery	LM	0.28041	NS	1.45817	62984	LC/MS Pos Late
X - 21319	Preterm - Term	-0.382652	0.203131	93	-1.88377	0.0627201	Delivery	LM	0.284592	NS	0.68205	46363	LC/MS Neg
inosine 5'-monophosphate (IMP)	Preterm - Term	0.372937	0.199127	93	1.87286	0.0642296	Delivery	LM	0.290233	NS	1.45199	2133	LC/MS Pos Early
1-carboxyethyltyrosine	Preterm - Term	0.366797	0.196249	93	1.86904	0.0647646	Delivery	LM	0.291441	NS	1.4431	62564	LC/MS Neg
16-hydroxypalmitate	Preterm - Term	0.37625	0.202656	93	1.8566	0.0665343	Delivery	LM	0.296688	NS	1.45681	39609	LC/MS Neg
cysteine sulfinic acid	Preterm - Term	0.330612	0.178133	93	1.85599	0.0666223	Delivery	LM	0.296688	NS	1.39182	37443	LC/MS Pos Early
1-ribosyl-imidazoleacetate*	Preterm - Term	0.368442	0.198742	93	1.85387	0.0669272	Delivery	LM	0.296688	NS	1.44548	61868	LC/MS Pos Early
ceramide (d18:1/20:0, d16:1/22:0, d20:1/18:0)*	Preterm - Term	0.319634	0.172557	93	1.85233	0.0671502	Delivery	LM	0.296688	NS	1.37662	57440	LC/MS Pos Late
hypotaurine	Preterm - Term	0.375619	0.203061	93	1.84978	0.0675212	Delivery	LM	0.296688	NS	1.45589	590	LC/MS Polar
X - 14939	Preterm - Term	-0.374398	0.20264	93	-1.8476	0.0678388	Delivery	LM	0.296688	NS	0.687703	46657	LC/MS Neg
5alpha-androstan-3alpha,17alpha-diol monosulfate	Preterm - Term	0.322793	0.174723	93	1.84745	0.0678608	Delivery	LM	0.296688	NS	1.38098	37183	LC/MS Neg
X - 11407	Preterm - Term	0.374863	0.203095	93	1.84575	0.0681103	Delivery	LM	0.296688	NS	1.45479	46596	LC/MS Neg
glucuronate	Preterm - Term	0.375568	0.204212	93	1.83911	0.0690906	Delivery	LM	0.29976	NS	1.45582	15443	LC/MS Polar
1-(1-enyl-palmitoyl)-2-palmitoyl-GPC (P-16:0/16:0)*	Preterm - Term	0.360796	0.197134	93	1.8302	0.0704229	Delivery	LM	0.301814	NS	1.43447	52716	LC/MS Pos Late
2-hydroxybehenate	Preterm - Term	0.372197	0.203499	93	1.82898	0.0706068	Delivery	LM	0.301814	NS	1.45092	57663	LC/MS Neg
1-(1-enyl-stearoyl)-2-oleoyl-GPE (P-18:0/18:1)	Preterm - Term	0.359568	0.196901	93	1.82613	0.0710389	Delivery	LM	0.301814	NS	1.43271	52614	LC/MS Pos Late
X - 11378	Preterm - Term	-0.365723	0.200361	93	-1.82532	0.071163	Delivery	LM	0.301814	NS	0.693695	46595	LC/MS Neg
4-vinylphenol sulfate	Preterm - Term	0.355936	0.195009	93	1.82523	0.0711765	Delivery	LM	0.301814	NS	1.42752	36098	LC/MS Neg
palmitoylcarnitine (C16)	Preterm - Term	0.35321	0.19367	93	1.82378	0.0713979	Delivery	LM	0.301814	NS	1.42363	44681	LC/MS Pos Late
nisinate (24:6n3)	Preterm - Term	0.36591	0.20071	93	1.82308	0.0715042	Delivery	LM	0.301814	NS	1.44182	57810	LC/MS Neg
1-palmitoyl-2-gamma-linolenoyl-GPC (16:0/18:3n6)*	Preterm - Term	0.318922	0.175191	93	1.82042	0.0719108	Delivery	LM	0.302358	NS	1.37564	54812	LC/MS Pos Late
X - 12096	Preterm - Term	0.369847	0.203931	93	1.81359	0.0729659	Delivery	LM	0.305615	NS	1.44751	47686	LC/MS Pos Early
glycosyl ceramide (d18:2/24:1, d18:1/24:2)*	Preterm - Term	0.341394	0.189672	93	1.79992	0.0751161	Delivery	LM	0.312142	NS	1.40691	57453	LC/MS Pos Late
10-undecenoate (11:1n1)	Preterm - Term	-0.356971	0.198461	93	-1.7987	0.0753099	Delivery	LM	0.312142	NS	0.699793	32497	LC/MS Neg
X - 22520	Preterm - Term	0.351188	0.195296	93	1.79824	0.0753843	Delivery	LM	0.312142	NS	1.42075	47784	LC/MS Neg
1-(1-enyl-stearoyl)-GPE (P-18:0)*	Preterm - Term	0.352629	0.198234	93	1.77885	0.0785314	Delivery	LM	0.321524	NS	1.4228	39271	LC/MS Pos Late
creatinine	Preterm - Term	0.363955	0.204735	93	1.77769	0.0787242	Delivery	LM	0.321524	NS	1.43901	513	LC/MS Pos Early
5alpha-androstan-3alpha,17alpha-diol disulfate	Preterm - Term	0.348334	0.196117	93	1.77615	0.0789783	Delivery	LM	0.321524	NS	1.41671	37182	LC/MS Neg
X - 19438	Preterm - Term	0.346105	0.194948	93	1.77537	0.0791082	Delivery	LM	0.321524	NS	1.41355	46261	LC/MS Neg
1-palmitoyl-2-dihomo-linolenoyl-GPC (16:0/20:3n3 or 6)*	Preterm - Term	0.334534	0.188442	93	1.77526	0.0791262	Delivery	LM	0.321524	NS	1.39729	52454	LC/MS Pos Late
1-linoleoyl-GPA (18:2)*	Preterm - Term	0.347255	0.195861	93	1.77297	0.0795084	Delivery	LM	0.321876	NS	1.41518	52690	LC/MS Polar
X - 24699	Preterm - Term	0.350655	0.199657	93	1.75628	0.082332	Delivery	LM	0.331595	NS	1.42	53127	LC/MS Pos Early
X - 15245	Preterm - Term	0.335346	0.191059	93	1.7552	0.0825181	Delivery	LM	0.331595	NS	1.39842	46661	LC/MS Neg
beta-alanine	Preterm - Term	0.354035	0.203591	93	1.73896	0.0853516	Delivery	LM	0.340483	NS	1.4248	55	LC/MS Pos Early
tryptophan	Preterm - Term	-0.351013	0.201855	93	-1.73894	0.0853552	Delivery	LM	0.340483	NS	0.703974	54	LC/MS Pos Early
2-hydroxyphenylacetate	Preterm - Term	0.34946	0.201327	93	1.73578	0.085914	Delivery	LM	0.341461	NS	1.4183	1432	LC/MS Polar
N1,N12-diacetylspermine	Preterm - Term	0.341533	0.197865	93	1.7261	0.0876511	Delivery	LM	0.347098	NS	1.4071	52987	LC/MS Pos Early
sphingomyelin (d18:1/20:0, d16:1/22:0)*	Preterm - Term	0.324193	0.188832	93	1.71683	0.0893385	Delivery	LM	0.352499	NS	1.38291	48490	LC/MS Pos Late
5alpha-pregnan-3beta,20alpha-diol monosulfate (2)	Preterm - Term	0.291616	0.170246	93	1.71291	0.0900616	Delivery	LM	0.352685	NS	1.33859	37200	LC/MS Neg
X - 11852	Preterm - Term	0.321568	0.18804	93	1.7101	0.0905811	Delivery	LM	0.352685	NS	1.37929	46521	LC/MS Neg
1-palmitoyl-GPE (16:0)	Preterm - Term	0.331161	0.193849	93	1.70834	0.0909082	Delivery	LM	0.352685	NS	1.39258	35631	LC/MS Pos Late
N2-acetyl,N6,N6-dimethyllysine	Preterm - Term	0.346794	0.203011	93	1.70826	0.0909246	Delivery	LM	0.352685	NS	1.41453	63254	LC/MS Pos Early
anthranilate	Preterm - Term	0.34182	0.200149	93	1.70782	0.0910051	Delivery	LM	0.352685	NS	1.40751	4970	LC/MS Pos Early
gulonate*	Preterm - Term	0.346745	0.203624	93	1.70287	0.0919328	Delivery	LM	0.355017	NS	1.41446	46957	LC/MS Polar
eugenol sulfate	Preterm - Term	-0.345524	0.203419	93	-1.69859	0.0927404	Delivery	LM	0.35687	NS	0.707849	48715	LC/MS Neg
ceramide (d16:1/24:1, d18:1/22:1)*	Preterm - Term	0.334631	0.197335	93	1.69575	0.0932781	Delivery	LM	0.357676	NS	1.39742	57437	LC/MS Pos Late
N6-acetyllysine	Preterm - Term	0.342838	0.203452	93	1.6851	0.0953215	Delivery	LM	0.364229	NS	1.40894	36752	LC/MS Neg
2-hydroxylaurate	Preterm - Term	-0.309685	0.185056	93	-1.67346	0.0975966	Delivery	LM	0.370695	NS	0.733678	52916	LC/MS Neg
hydroxy-CMPF*	Preterm - Term	-0.342111	0.204646	93	-1.67172	0.0979412	Delivery	LM	0.370695	NS	0.710269	62277	LC/MS Neg
sphingomyelin (d18:2/23:0, d18:1/23:1, d17:1/24:1)*	Preterm - Term	0.338589	0.202597	93	1.67125	0.0980352	Delivery	LM	0.370695	NS	1.40297	52435	LC/MS Pos Late
1,2-dipalmitoyl-GPC (16:0/16:0)	Preterm - Term	0.329735	0.199008	93	1.65689	0.100912	Delivery	LM	0.380253	NS	1.3906	19130	LC/MS Pos Late
cysteine s-sulfate	Preterm - Term	0.320247	0.194006	93	1.65071	0.102171	Delivery	LM	0.382887	NS	1.37747	22176	LC/MS Pos Early
dimethylglycine	Preterm - Term	0.337355	0.204456	93	1.65001	0.102314	Delivery	LM	0.382887	NS	1.40124	5086	LC/MS Pos Early
X - 25957	Preterm - Term	0.33121	0.201558	93	1.64325	0.103709	Delivery	LM	0.386777	NS	1.39265	63908	LC/MS Pos Early
maltose	Preterm - Term	0.337571	0.206102	93	1.63788	0.104825	Delivery	LM	0.3874	NS	1.40154	15586	LC/MS Polar
deoxycholate	Preterm - Term	-0.331624	0.202663	93	-1.63633	0.105149	Delivery	LM	0.3874	NS	0.717757	1114	LC/MS Neg
X - 12027	Preterm - Term	0.330247	0.201844	93	1.63615	0.105189	Delivery	LM	0.3874	NS	1.39131	47510	LC/MS Neg
glucose	Preterm - Term	-0.337264	0.206199	93	-1.63562	0.105299	Delivery	LM	0.3874	NS	0.713721	48152	LC/MS Polar
1-palmitoyl-2-arachidonoyl-GPC (16:0/20:4n6)	Preterm - Term	0.30128	0.184422	93	1.63365	0.105714	Delivery	LM	0.387619	NS	1.35159	52462	LC/MS Pos Late
allantoin	Preterm - Term	0.331721	0.203766	93	1.62795	0.106918	Delivery	LM	0.390658	NS	1.39336	1107	LC/MS Polar
sphingomyelin (d18:1/21:0, d17:1/22:0, d16:1/23:0)*	Preterm - Term	0.3176	0.195322	93	1.62603	0.107327	Delivery	LM	0.390658	NS	1.37383	52495	LC/MS Pos Late
S-methylcysteine sulfoxide	Preterm - Term	-0.333223	0.205103	93	-1.62466	0.107619	Delivery	LM	0.390658	NS	0.71661	43378	LC/MS Pos Early
1-carboxyethylvaline	Preterm - Term	0.325972	0.20115	93	1.62055	0.108501	Delivery	LM	0.39255	NS	1.38538	62562	LC/MS Neg
acisoga	Preterm - Term	0.299175	0.185073	93	1.61653	0.109368	Delivery	LM	0.394376	NS	1.34875	43258	LC/MS Neg
X - 23659	Preterm - Term	0.317797	0.196996	93	1.61322	0.110085	Delivery	LM	0.395653	NS	1.3741	49536	LC/MS Pos Early
1-palmitoyl-GPI* (16:0)	Preterm - Term	0.328567	0.205304	93	1.60039	0.112904	Delivery	LM	0.402505	NS	1.38898	35305	LC/MS Neg
X - 12847	Preterm - Term	0.321538	0.200913	93	1.60039	0.112904	Delivery	LM	0.402505	NS	1.37925	46364	LC/MS Neg
N2,N5-diacetylornithine	Preterm - Term	0.321641	0.201088	93	1.5995	0.113101	Delivery	LM	0.402505	NS	1.37939	43591	LC/MS Neg
nicotinurate	Preterm - Term	-0.305993	0.192226	93	-1.59184	0.114813	Delivery	LM	0.405759	NS	0.736391	35121	LC/MS Polar
N-acetylaspartate (NAA)	Preterm - Term	0.320685	0.20178	93	1.58928	0.115392	Delivery	LM	0.405759	NS	1.37807	22185	LC/MS Polar
S-methylcysteine	Preterm - Term	-0.324505	0.204283	93	-1.58851	0.115566	Delivery	LM	0.405759	NS	0.722885	39592	LC/MS Neg
(2,4 or 2,5)-dimethylphenol sulfate	Preterm - Term	0.310425	0.195639	93	1.58672	0.115971	Delivery	LM	0.405759	NS	1.364	62533	LC/MS Neg
X - 24949	Preterm - Term	-0.326808	0.206081	93	-1.58583	0.116174	Delivery	LM	0.405759	NS	0.721222	57716	LC/MS Neg
N,N-dimethyl-5-aminovalerate	Preterm - Term	0.320602	0.20221	93	1.58549	0.11625	Delivery	LM	0.405759	NS	1.37796	62819	LC/MS Pos Early
palmitoyl sphingomyelin (d18:1/16:0)	Preterm - Term	0.325191	0.205511	93	1.58235	0.116964	Delivery	LM	0.406946	NS	1.3843	37506	LC/MS Pos Late
iminodiacetate (IDA)	Preterm - Term	0.310061	0.197359	93	1.57104	0.119568	Delivery	LM	0.41369	NS	1.36351	21025	LC/MS Pos Early
oleamide	Preterm - Term	0.322316	0.205213	93	1.57064	0.119662	Delivery	LM	0.41369	NS	1.38032	32458	LC/MS Neg
X - 12026	Preterm - Term	0.296285	0.188866	93	1.56876	0.1201	Delivery	LM	0.41389	NS	1.34485	47905	LC/MS Neg
branched-chain, straight-chain, or cyclopropyl 10:1 fatty acid (1)*	Preterm - Term	-0.317151	0.203784	93	-1.5563	0.123033	Delivery	LM	0.422657	NS	0.728221	63615	LC/MS Neg
saccharin	Preterm - Term	-0.317781	0.204564	93	-1.55345	0.123711	Delivery	LM	0.423652	NS	0.727762	21151	LC/MS Neg
2-hydroxyglutarate	Preterm - Term	0.305321	0.197164	93	1.54857	0.124883	Delivery	LM	0.426324	NS	1.35706	52294	LC/MS Pos Early
3-ureidopropionate	Preterm - Term	0.319051	0.206271	93	1.54675	0.125319	Delivery	LM	0.426475	NS	1.37582	3155	LC/MS Pos Early
glutamate, gamma-methyl ester	Preterm - Term	0.29806	0.193065	93	1.54384	0.126024	Delivery	LM	0.42754	NS	1.34724	33487	LC/MS Pos Early
dihydrocaffeate sulfate (2)	Preterm - Term	0.308452	0.20094	93	1.53504	0.128168	Delivery	LM	0.433464	NS	1.36132	62524	LC/MS Polar
1-stearoyl-2-oleoyl-GPS (18:0/18:1)	Preterm - Term	0.310462	0.202988	93	1.52946	0.129545	Delivery	LM	0.436653	NS	1.36405	19265	LC/MS Pos Late
(N(1) + N(8))-acetylspermidine	Preterm - Term	0.307099	0.200985	93	1.52797	0.129913	Delivery	LM	0.436653	NS	1.35948	57814	LC/MS Pos Early
metronidazole	Preterm - Term	-0.313715	0.206342	93	-1.52036	0.131812	Delivery	LM	0.441673	NS	0.730727	57642	LC/MS Pos Early
3-methylglutaconate	Preterm - Term	0.307638	0.202903	93	1.51618	0.132865	Delivery	LM	0.442917	NS	1.36021	38667	LC/MS Polar
N-oleoylserine	Preterm - Term	0.290678	0.192021	93	1.51378	0.133472	Delivery	LM	0.442917	NS	1.33733	57664	LC/MS Neg
linoleamide (18:2n6)	Preterm - Term	0.312433	0.206428	93	1.51352	0.13354	Delivery	LM	0.442917	NS	1.36675	32455	LC/MS Pos Late
cystathionine	Preterm - Term	0.310722	0.205443	93	1.51245	0.133811	Delivery	LM	0.442917	NS	1.36441	15705	LC/MS Pos Early
X - 24953	Preterm - Term	-0.307635	0.203677	93	-1.51041	0.13433	Delivery	LM	0.443267	NS	0.735184	57720	LC/MS Neg
malonate	Preterm - Term	0.308238	0.204351	93	1.50837	0.134849	Delivery	LM	0.443267	NS	1.36102	15872	LC/MS Polar
3-hydroxykynurenine	Preterm - Term	0.306081	0.203073	93	1.50725	0.135137	Delivery	LM	0.443267	NS	1.35809	22110	LC/MS Pos Early
X - 17676	Preterm - Term	0.300761	0.200061	93	1.50335	0.136137	Delivery	LM	0.445206	NS	1.35089	46970	LC/MS Neg
maleate	Preterm - Term	0.307945	0.205566	93	1.49803	0.137511	Delivery	LM	0.447641	NS	1.36063	20676	LC/MS Polar
X - 25417	Preterm - Term	-0.300315	0.200572	93	-1.49729	0.137704	Delivery	LM	0.447641	NS	0.740585	62714	LC/MS Pos Early
carotene diol (1)	Preterm - Term	0.298007	0.199521	93	1.49362	0.138661	Delivery	LM	0.44941	NS	1.34717	57635	LC/MS Pos Late
1-methyl-4-imidazoleacetate	Preterm - Term	0.305721	0.205845	93	1.4852	0.140872	Delivery	LM	0.453591	NS	1.3576	32350	LC/MS Pos Early
N-palmitoyl-sphingadienine (d18:2/16:0)*	Preterm - Term	0.263194	0.177269	93	1.48472	0.141001	Delivery	LM	0.453591	NS	1.30108	57416	LC/MS Pos Late
N6,N6,N6-trimethyllysine	Preterm - Term	0.29975	0.202438	93	1.4807	0.142066	Delivery	LM	0.453591	NS	1.34952	1498	LC/MS Pos Early
trans-urocanate	Preterm - Term	0.291745	0.197059	93	1.48049	0.142121	Delivery	LM	0.453591	NS	1.33876	607	LC/MS Pos Early
palmitamide (16:0)	Preterm - Term	0.304093	0.205444	93	1.48018	0.142206	Delivery	LM	0.453591	NS	1.35539	42095	LC/MS Neg
stearoyl-arachidonoyl-glycerol (18:0/20:4) [2]*	Preterm - Term	0.294486	0.199076	93	1.47926	0.14245	Delivery	LM	0.453591	NS	1.34244	57449	LC/MS Pos Late
X - 24518	Preterm - Term	0.29603	0.200868	93	1.47376	0.143924	Delivery	LM	0.45612	NS	1.34451	52839	LC/MS Pos Early
X - 24812	Preterm - Term	0.303718	0.206215	93	1.47283	0.144174	Delivery	LM	0.45612	NS	1.35489	54840	LC/MS Pos Early
myo-inositol	Preterm - Term	0.305398	0.207526	93	1.47161	0.144501	Delivery	LM	0.45612	NS	1.35716	1124	LC/MS Polar
1-(1-enyl-stearoyl)-2-arachidonoyl-GPE (P-18:0/20:4)*	Preterm - Term	0.29992	0.204113	93	1.46938	0.145104	Delivery	LM	0.456701	NS	1.34975	52475	LC/MS Pos Late
pregnenolone sulfate	Preterm - Term	0.294206	0.201829	93	1.4577	0.148292	Delivery	LM	0.465388	NS	1.34206	38170	LC/MS Neg
glycosyl-N-behenoyl-sphingadienine (d18:2/22:0)*	Preterm - Term	0.278093	0.191398	93	1.45296	0.149601	Delivery	LM	0.468148	NS	1.32061	57421	LC/MS Pos Late
lactate	Preterm - Term	0.291139	0.201743	93	1.44312	0.152347	Delivery	LM	0.475376	NS	1.33795	527	LC/MS Neg
alpha-tocopherol	Preterm - Term	0.29518	0.20548	93	1.43654	0.154203	Delivery	LM	0.478721	NS	1.34337	1561	LC/MS Pos Late
histidine	Preterm - Term	0.29465	0.205232	93	1.43569	0.154445	Delivery	LM	0.478721	NS	1.34266	59	LC/MS Neg
ibuprofen	Preterm - Term	-0.290782	0.202851	93	-1.43348	0.155075	Delivery	LM	0.478721	NS	0.747678	17799	LC/MS Neg
X - 24565	Preterm - Term	-0.28962	0.202091	93	-1.43312	0.155178	Delivery	LM	0.478721	NS	0.748548	52886	LC/MS Neg
X - 11372	Preterm - Term	-0.284894	0.199258	93	-1.42978	0.156132	Delivery	LM	0.479457	NS	0.752094	46594	LC/MS Neg
3-methylglutarate/2-methylglutarate	Preterm - Term	0.292408	0.204596	93	1.4292	0.156297	Delivery	LM	0.479457	NS	1.33965	54676	LC/MS Polar
serotonin	Preterm - Term	0.282146	0.197699	93	1.42715	0.156886	Delivery	LM	0.479913	NS	1.32597	2342	LC/MS Pos Early
1-stearoyl-GPS (18:0)*	Preterm - Term	0.288475	0.20284	93	1.42218	0.158319	Delivery	LM	0.480442	NS	1.33439	45966	LC/MS Neg
octadecenedioylcarnitine (C18:1-DC)*	Preterm - Term	0.287106	0.201909	93	1.42195	0.158385	Delivery	LM	0.480442	NS	1.33256	61865	LC/MS Pos Late
oleoylcholine	Preterm - Term	0.287829	0.202659	93	1.42027	0.158874	Delivery	LM	0.480442	NS	1.33353	53260	LC/MS Pos Late
behenate (22:0)*	Preterm - Term	0.290093	0.204375	93	1.41942	0.159121	Delivery	LM	0.480442	NS	1.33655	12125	LC/MS Neg
14-HDoHE/17-HDoHE	Preterm - Term	0.291277	0.205281	93	1.41892	0.159265	Delivery	LM	0.480442	NS	1.33814	53034	LC/MS Neg
palmitoleamide (16:1)*	Preterm - Term	0.289608	0.204603	93	1.41546	0.160274	Delivery	LM	0.482149	NS	1.3359	62438	LC/MS Neg
2'-O-methylcytidine	Preterm - Term	0.286995	0.20339	93	1.41106	0.161565	Delivery	LM	0.484694	NS	1.33242	57554	LC/MS Pos Early
myristate (14:0)	Preterm - Term	0.280095	0.19994	93	1.40089	0.164575	Delivery	LM	0.491095	NS	1.32326	1365	LC/MS Neg
arachidonoyl ethanolamide	Preterm - Term	0.268138	0.191417	93	1.40081	0.1646	Delivery	LM	0.491095	NS	1.30753	32463	LC/MS Pos Late
1-(1-enyl-stearoyl)-2-linoleoyl-GPE (P-18:0/18:2)*	Preterm - Term	0.275579	0.197303	93	1.39673	0.165818	Delivery	LM	0.493376	NS	1.31729	52748	LC/MS Pos Late
9-hydroxystearate	Preterm - Term	0.285605	0.20482	93	1.39442	0.166514	Delivery	LM	0.494097	NS	1.33057	47120	LC/MS Neg
X - 25419	Preterm - Term	-0.282276	0.202785	93	-1.39199	0.167244	Delivery	LM	0.494915	NS	0.754066	62716	LC/MS Pos Early
1-palmitoleoylglycerol (16:1)*	Preterm - Term	0.273723	0.197352	93	1.38698	0.168764	Delivery	LM	0.49806	NS	1.31485	52431	LC/MS Neg
X - 12849	Preterm - Term	0.276187	0.19964	93	1.38342	0.169847	Delivery	LM	0.499602	NS	1.31809	46636	LC/MS Neg
S-1-pyrroline-5-carboxylate	Preterm - Term	-0.286635	0.207368	93	-1.38225	0.170204	Delivery	LM	0.499602	NS	0.750786	42370	LC/MS Pos Early
sphingomyelin (d18:1/20:2, d18:2/20:1, d16:1/22:2)*	Preterm - Term	-0.278017	0.201377	93	-1.38058	0.170718	Delivery	LM	0.499764	NS	0.757284	57481	LC/MS Pos Late
oleoyl-oleoyl-glycerol (18:1/18:1) [2]*	Preterm - Term	0.262056	0.191049	93	1.37167	0.173465	Delivery	LM	0.504749	NS	1.2996	54946	LC/MS Pos Late
3-bromo-5-chloro-2,6-dihydroxybenzoic acid*	Preterm - Term	-0.271573	0.198264	93	-1.36976	0.174061	Delivery	LM	0.504749	NS	0.762179	63681	LC/MS Neg
(2-butoxyethoxy)acetic acid	Preterm - Term	0.277605	0.202819	93	1.36873	0.17438	Delivery	LM	0.504749	NS	1.31997	63380	LC/MS Pos Early
1-carboxyethylisoleucine	Preterm - Term	0.271829	0.198693	93	1.36808	0.174582	Delivery	LM	0.504749	NS	1.31236	62558	LC/MS Neg
cysteinylglycine disulfide*	Preterm - Term	0.253197	0.185289	93	1.3665	0.175077	Delivery	LM	0.504749	NS	1.28814	62103	LC/MS Pos Early
mead acid (20:3n9)	Preterm - Term	0.262499	0.192152	93	1.3661	0.175202	Delivery	LM	0.504749	NS	1.30018	35174	LC/MS Neg
X - 21607	Preterm - Term	-0.282182	0.206985	93	-1.36329	0.176081	Delivery	LM	0.505943	NS	0.754136	46674	LC/MS Neg
3,4-dihydroxybutyrate	Preterm - Term	0.279938	0.20584	93	1.35998	0.177124	Delivery	LM	0.507061	NS	1.32305	62952	LC/MS Polar
alpha-hydroxyisovalerate	Preterm - Term	0.27937	0.205555	93	1.3591	0.177402	Delivery	LM	0.507061	NS	1.3223	46537	LC/MS Polar
2-hydroxynervonate*	Preterm - Term	0.278877	0.206664	93	1.34943	0.180476	Delivery	LM	0.513533	NS	1.32165	61698	LC/MS Neg
butyrylcarnitine (C4)	Preterm - Term	0.269429	0.200217	93	1.34568	0.181676	Delivery	LM	0.513533	NS	1.30922	32412	LC/MS Pos Early
X - 17351	Preterm - Term	0.261935	0.194813	93	1.34454	0.182043	Delivery	LM	0.513533	NS	1.29944	48001	LC/MS Neg
cysteinylglycine	Preterm - Term	0.26953	0.200591	93	1.34368	0.18232	Delivery	LM	0.513533	NS	1.30935	35637	LC/MS Pos Early
3-methylcytidine	Preterm - Term	0.268346	0.199847	93	1.34276	0.182619	Delivery	LM	0.513533	NS	1.3078	35132	LC/MS Pos Early
X - 12117	Preterm - Term	0.270501	0.201833	93	1.34022	0.183439	Delivery	LM	0.513533	NS	1.31062	47695	LC/MS Pos Early
N-acetylleucine	Preterm - Term	0.272283	0.20321	93	1.33991	0.183539	Delivery	LM	0.513533	NS	1.31296	1587	LC/MS Neg
1-(1-enyl-palmitoyl)-2-linoleoyl-GPE (P-16:0/18:2)*	Preterm - Term	0.276395	0.206481	93	1.3386	0.183964	Delivery	LM	0.513533	NS	1.31837	52677	LC/MS Pos Late
docosadienoate (22:2n6)	Preterm - Term	0.274926	0.205571	93	1.33738	0.184361	Delivery	LM	0.513533	NS	1.31643	32415	LC/MS Neg
X - 12101	Preterm - Term	0.271503	0.203021	93	1.33732	0.184381	Delivery	LM	0.513533	NS	1.31194	47642	LC/MS Pos Early
glycerophosphoinositol*	Preterm - Term	0.261448	0.196267	93	1.33211	0.186081	Delivery	LM	0.516059	NS	1.29881	47155	LC/MS Polar
androstenediol (3beta,17beta) monosulfate (2)	Preterm - Term	-0.267309	0.200738	93	-1.33163	0.186236	Delivery	LM	0.516059	NS	0.765437	37210	LC/MS Neg
alpha-hydroxyisocaproate	Preterm - Term	0.27217	0.204957	93	1.32794	0.18745	Delivery	LM	0.518103	NS	1.31281	22132	LC/MS Neg
X - 25271	Preterm - Term	0.261608	0.197765	93	1.32282	0.189138	Delivery	LM	0.521446	NS	1.29902	62500	LC/MS Pos Early
4-allylphenol sulfate	Preterm - Term	0.262227	0.198641	93	1.32011	0.190039	Delivery	LM	0.522606	NS	1.29982	37181	LC/MS Neg
X - 16124	Preterm - Term	0.259768	0.197099	93	1.31796	0.190754	Delivery	LM	0.522998	NS	1.29663	46461	LC/MS Neg
carboxyethyl-GABA	Preterm - Term	0.254598	0.193346	93	1.3168	0.191142	Delivery	LM	0.522998	NS	1.28994	40007	LC/MS Pos Early
5-oxoproline	Preterm - Term	0.269966	0.205526	93	1.31354	0.192232	Delivery	LM	0.524664	NS	1.30992	1494	LC/MS Neg
phenylalanine	Preterm - Term	0.263712	0.201579	93	1.30823	0.19402	Delivery	LM	0.528218	NS	1.30175	64	LC/MS Pos Early
N-behenoyl-sphingadienine (d18:2/22:0)*	Preterm - Term	0.233296	0.179134	93	1.30236	0.196011	Delivery	LM	0.532309	NS	1.26276	57372	LC/MS Pos Late
X - 25279	Preterm - Term	0.26498	0.204009	93	1.29886	0.197203	Delivery	LM	0.533582	NS	1.3034	62521	LC/MS Neg
1-oleoyl-GPI (18:1)	Preterm - Term	0.253077	0.194958	93	1.29811	0.19746	Delivery	LM	0.533582	NS	1.28798	36602	LC/MS Neg
campesterol	Preterm - Term	0.234758	0.18125	93	1.29522	0.19845	Delivery	LM	0.5346	NS	1.2646	33997	LC/MS Pos Late
mannonate*	Preterm - Term	0.267892	0.207143	93	1.29327	0.199122	Delivery	LM	0.5346	NS	1.30721	62864	LC/MS Polar
1,5-anhydroglucitol (1,5-AG)	Preterm - Term	0.267397	0.206848	93	1.29272	0.199309	Delivery	LM	0.5346	NS	1.30656	20675	LC/MS Neg
5alpha-androstan-3alpha,17beta-diol disulfate	Preterm - Term	0.2544	0.197122	93	1.29057	0.200053	Delivery	LM	0.535277	NS	1.28969	37184	LC/MS Neg
cys-gly, oxidized	Preterm - Term	0.243156	0.190173	93	1.2786	0.204218	Delivery	LM	0.54381	NS	1.27527	18368	LC/MS Pos Early
X - 24757	Preterm - Term	-0.258135	0.201898	93	-1.27854	0.204241	Delivery	LM	0.54381	NS	0.772491	54695	LC/MS Neg
androstenediol (3beta,17beta) monosulfate (1)	Preterm - Term	-0.233616	0.182996	93	-1.27662	0.204914	Delivery	LM	0.544272	NS	0.791665	37211	LC/MS Neg
carotene diol (2)	Preterm - Term	0.256222	0.201297	93	1.27285	0.206243	Delivery	LM	0.545676	NS	1.29204	57636	LC/MS Pos Late
3-hydroxyoctanoate	Preterm - Term	-0.26325	0.206925	93	-1.2722	0.206474	Delivery	LM	0.545676	NS	0.76855	22001	LC/MS Neg
lactobacillic acid	Preterm - Term	0.256897	0.202143	93	1.27087	0.206946	Delivery	LM	0.545676	NS	1.29291	63048	LC/MS Neg
indolelactate	Preterm - Term	0.252247	0.199217	93	1.2662	0.208606	Delivery	LM	0.547707	NS	1.28691	18349	LC/MS Neg
X - 21339	Preterm - Term	-0.261896	0.206891	93	-1.26587	0.208722	Delivery	LM	0.547707	NS	0.769591	46384	LC/MS Neg
chenodeoxycholate	Preterm - Term	-0.255476	0.202413	93	-1.26215	0.21005	Delivery	LM	0.549866	NS	0.774547	1563	LC/MS Neg
arachidonoylcarnitine (C20:4)	Preterm - Term	0.242369	0.192304	93	1.26034	0.210699	Delivery	LM	0.550244	NS	1.27426	57518	LC/MS Pos Late
pregnen-diol disulfate*	Preterm - Term	0.253402	0.202943	93	1.24864	0.214932	Delivery	LM	0.558423	NS	1.2884	32562	LC/MS Neg
1-oleoyl-GPG (18:1)*	Preterm - Term	0.204216	0.163651	93	1.24787	0.215211	Delivery	LM	0.558423	NS	1.22656	45968	LC/MS Neg
acesulfame	Preterm - Term	0.24536	0.196691	93	1.24744	0.21537	Delivery	LM	0.558423	NS	1.27808	48569	LC/MS Neg
1-stearoyl-2-docosahexaenoyl-GPC (18:0/22:6)	Preterm - Term	-0.253711	0.20371	93	-1.24545	0.216095	Delivery	LM	0.558973	NS	0.775916	52611	LC/MS Pos Late
guaiacol sulfate	Preterm - Term	0.247205	0.199114	93	1.24152	0.217536	Delivery	LM	0.561366	NS	1.28044	46111	LC/MS Neg
dihomo-linolenoylcarnitine (C20:3n3 or 6)*	Preterm - Term	0.238836	0.193341	93	1.23531	0.219826	Delivery	LM	0.564684	NS	1.26977	57521	LC/MS Pos Late
cotinine	Preterm - Term	0.250291	0.202628	93	1.23522	0.219859	Delivery	LM	0.564684	NS	1.2844	553	LC/MS Pos Early
X - 21821	Preterm - Term	0.245568	0.19909	93	1.23345	0.220516	Delivery	LM	0.565039	NS	1.27835	46998	LC/MS Neg
taurolithocholate 3-sulfate	Preterm - Term	-0.237428	0.19324	93	-1.22867	0.222296	Delivery	LM	0.568264	NS	0.788653	36850	LC/MS Neg
ADSGEGDFXAEGGGVR*	Preterm - Term	0.25353	0.207082	93	1.2243	0.223931	Delivery	LM	0.56952	NS	1.28857	33084	LC/MS Pos Early
X - 15666	Preterm - Term	-0.249851	0.204343	93	-1.2227	0.224531	Delivery	LM	0.56952	NS	0.778917	47800	LC/MS Pos Early
isoeugenol sulfate	Preterm - Term	-0.24926	0.204047	93	-1.22158	0.224952	Delivery	LM	0.56952	NS	0.779377	48997	LC/MS Neg
N-acetylcitrulline	Preterm - Term	0.24922	0.204201	93	1.22047	0.225374	Delivery	LM	0.56952	NS	1.28302	48434	LC/MS Neg
1-oleoyl-2-docosahexaenoyl-GPC (18:1/22:6)*	Preterm - Term	-0.226068	0.185314	93	-1.21992	0.22558	Delivery	LM	0.56952	NS	0.797664	52697	LC/MS Pos Late
2-hydroxyoctanoate	Preterm - Term	-0.238507	0.195657	93	-1.21901	0.225925	Delivery	LM	0.56952	NS	0.787803	22036	LC/MS Neg
palmitoleoylcarnitine (C16:1)*	Preterm - Term	0.232021	0.191103	93	1.21411	0.227779	Delivery	LM	0.572542	NS	1.26115	53223	LC/MS Pos Late
N-palmitoylglycine	Preterm - Term	0.247668	0.204319	93	1.21217	0.228519	Delivery	LM	0.572542	NS	1.28103	42092	LC/MS Neg
1-oleoyl-GPE (18:1)	Preterm - Term	0.222723	0.183812	93	1.21169	0.228701	Delivery	LM	0.572542	NS	1.24948	35628	LC/MS Pos Late
gamma-tocopherol/beta-tocopherol	Preterm - Term	0.25058	0.207329	93	1.20861	0.229875	Delivery	LM	0.57416	NS	1.28477	52473	LC/MS Pos Late
2-hydroxypalmitate	Preterm - Term	0.229363	0.190716	93	1.20264	0.232169	Delivery	LM	0.577404	NS	1.2578	35675	LC/MS Neg
X - 25420	Preterm - Term	0.245277	0.203977	93	1.20247	0.232234	Delivery	LM	0.577404	NS	1.27797	62717	LC/MS Pos Early
X - 21258	Preterm - Term	0.241001	0.20192	93	1.19355	0.235691	Delivery	LM	0.583816	NS	1.27252	46259	LC/MS Neg
2S,3R-dihydroxybutyrate	Preterm - Term	0.243556	0.20421	93	1.19267	0.236031	Delivery	LM	0.583816	NS	1.27578	62950	LC/MS Polar
hypoxanthine	Preterm - Term	0.241124	0.20234	93	1.19167	0.236421	Delivery	LM	0.583816	NS	1.27268	3127	LC/MS Neg
methylsuccinate	Preterm - Term	0.2367	0.200155	93	1.18258	0.239989	Delivery	LM	0.590202	NS	1.26706	15745	LC/MS Polar
2-hydroxy-3-methylvalerate	Preterm - Term	0.245663	0.20778	93	1.18232	0.240091	Delivery	LM	0.590202	NS	1.27847	36746	LC/MS Neg
1-arachidonoyl-GPE (20:4n6)*	Preterm - Term	0.21319	0.180792	93	1.1792	0.241328	Delivery	LM	0.591906	NS	1.23762	35186	LC/MS Pos Late
dihomo-linolenoyl-choline	Preterm - Term	0.235416	0.200133	93	1.1763	0.242479	Delivery	LM	0.591987	NS	1.26544	53262	LC/MS Pos Late
pyruvate	Preterm - Term	0.240624	0.204765	93	1.17512	0.242946	Delivery	LM	0.591987	NS	1.27204	48990	LC/MS Polar
nervonoylcarnitine (C24:1)*	Preterm - Term	0.22811	0.194135	93	1.17501	0.242992	Delivery	LM	0.591987	NS	1.25622	57531	LC/MS Pos Late
X - 12680	Preterm - Term	0.241238	0.205783	93	1.17229	0.244074	Delivery	LM	0.592493	NS	1.27282	47437	LC/MS Pos Early
trimethylamine N-oxide	Preterm - Term	0.230613	0.19681	93	1.17176	0.244288	Delivery	LM	0.592493	NS	1.25937	40406	LC/MS Pos Early
myristoylcarnitine (C14)	Preterm - Term	0.233385	0.199667	93	1.16887	0.245444	Delivery	LM	0.593906	NS	1.26287	33952	LC/MS Pos Late
behenoylcarnitine (C22)*	Preterm - Term	0.238223	0.204032	93	1.16758	0.245961	Delivery	LM	0.593906	NS	1.26899	57514	LC/MS Pos Late
suberate (C8-DC)	Preterm - Term	0.239527	0.205915	93	1.16323	0.24771	Delivery	LM	0.596116	NS	1.27065	15730	LC/MS Neg
X - 12283	Preterm - Term	0.232602	0.200224	93	1.16171	0.248326	Delivery	LM	0.596116	NS	1.26188	47708	LC/MS Pos Early
tyramine O-sulfate	Preterm - Term	0.235401	0.203137	93	1.15883	0.249494	Delivery	LM	0.596116	NS	1.26542	48408	LC/MS Neg
dehydroepiandrosterone sulfate (DHEA-S)	Preterm - Term	-0.206409	0.178144	93	-1.15867	0.249559	Delivery	LM	0.596116	NS	0.8135	32425	LC/MS Neg
laurate (12:0)	Preterm - Term	0.230349	0.198829	93	1.15853	0.249613	Delivery	LM	0.596116	NS	1.25904	1645	LC/MS Neg
indoleacetate	Preterm - Term	0.235866	0.204137	93	1.15543	0.250874	Delivery	LM	0.596822	NS	1.26601	27513	LC/MS Neg
X - 11880	Preterm - Term	-0.235192	0.20361	93	-1.15511	0.251005	Delivery	LM	0.596822	NS	0.790419	46608	LC/MS Neg
linoleoyl-arachidonoyl-glycerol (18:2/20:4) [2]*	Preterm - Term	0.219321	0.190198	93	1.15312	0.251817	Delivery	LM	0.597449	NS	1.24523	54956	LC/MS Pos Late
1-stearoyl-2-linoleoyl-GPC (18:0/18:2)*	Preterm - Term	-0.228334	0.198869	93	-1.14816	0.253847	Delivery	LM	0.600956	NS	0.795859	52452	LC/MS Pos Late
methyl glucopyranoside (alpha + beta)	Preterm - Term	0.220507	0.192334	93	1.14648	0.254539	Delivery	LM	0.601285	NS	1.24671	46144	LC/MS Neg
sarcosine	Preterm - Term	0.227881	0.199902	93	1.13997	0.257228	Delivery	LM	0.606324	NS	1.25594	1516	LC/MS Pos Early
glutamine conjugate of C6H10O2 (2)*	Preterm - Term	0.23217	0.204	93	1.13809	0.258008	Delivery	LM	0.606421	NS	1.26133	63660	LC/MS Neg
mannitol/sorbitol	Preterm - Term	0.234936	0.206595	93	1.13718	0.258383	Delivery	LM	0.606421	NS	1.26483	46142	LC/MS Polar
1-oleoyl-GPC (18:1)	Preterm - Term	0.198852	0.175309	93	1.13429	0.259589	Delivery	LM	0.60794	NS	1.22	48258	LC/MS Pos Late
ethyl alpha-glucopyranoside	Preterm - Term	-0.2338	0.206611	93	-1.13159	0.260716	Delivery	LM	0.608065	NS	0.79152	63152	LC/MS Neg
palmitoyl-linoleoyl-glycerol (16:0/18:2) [1]*	Preterm - Term	0.232613	0.205581	93	1.13149	0.260759	Delivery	LM	0.608065	NS	1.26189	52633	LC/MS Pos Late
oleoyl ethanolamide	Preterm - Term	0.232817	0.206408	93	1.12795	0.262244	Delivery	LM	0.610223	NS	1.26215	38102	LC/MS Neg
ximenoylcarnitine (C26:1)*	Preterm - Term	0.209114	0.187705	93	1.11406	0.268126	Delivery	LM	0.621325	NS	1.23259	57517	LC/MS Pos Late
2-hydroxyhippurate (salicylurate)	Preterm - Term	0.22568	0.202589	93	1.11398	0.268157	Delivery	LM	0.621325	NS	1.25318	18281	LC/MS Neg
linoleoyl-arachidonoyl-glycerol (18:2/20:4) [1]*	Preterm - Term	0.215204	0.193625	93	1.11145	0.269241	Delivery	LM	0.621999	NS	1.24011	54955	LC/MS Pos Late
X - 25172	Preterm - Term	0.228132	0.205452	93	1.11039	0.269693	Delivery	LM	0.621999	NS	1.25625	62151	LC/MS Pos Early
cortolone glucuronide (1)	Preterm - Term	0.183692	0.165593	93	1.1093	0.270161	Delivery	LM	0.621999	NS	1.20165	57699	LC/MS Neg
o-cresol sulfate	Preterm - Term	0.219276	0.198212	93	1.10627	0.271463	Delivery	LM	0.622567	NS	1.24517	36845	LC/MS Neg
X - 11632	Preterm - Term	0.228654	0.206727	93	1.10607	0.271551	Delivery	LM	0.622567	NS	1.25691	47493	LC/MS Neg
phosphate	Preterm - Term	0.22411	0.203078	93	1.10356	0.27263	Delivery	LM	0.623726	NS	1.25121	42109	LC/MS Pos Early
X - 11478	Preterm - Term	-0.228174	0.20731	93	-1.10064	0.273893	Delivery	LM	0.625303	NS	0.795986	46602	LC/MS Neg
X - 24736	Preterm - Term	0.219732	0.200361	93	1.09668	0.275614	Delivery	LM	0.627916	NS	1.24574	53172	LC/MS Pos Early
thyroxine	Preterm - Term	-0.218839	0.201772	93	-1.08458	0.28091	Delivery	LM	0.638646	NS	0.803451	2761	LC/MS Neg
5-dodecenoylcarnitine (C12:1)	Preterm - Term	0.216047	0.200087	93	1.07976	0.28304	Delivery	LM	0.642146	NS	1.24116	61769	LC/MS Pos Late
palmitoyl-linoleoyl-glycerol (16:0/18:2) [2]*	Preterm - Term	0.21829	0.202908	93	1.07581	0.284795	Delivery	LM	0.644786	NS	1.24395	52634	LC/MS Pos Late
N-stearoyl-sphingadienine (d18:2/18:0)*	Preterm - Term	0.182806	0.17036	93	1.07306	0.286022	Delivery	LM	0.645001	NS	1.20058	57417	LC/MS Pos Late
alpha-ketoglutarate	Preterm - Term	0.212584	0.198132	93	1.07294	0.286075	Delivery	LM	0.645001	NS	1.23687	528	LC/MS Polar
sphingomyelin (d18:1/25:0, d19:0/24:1, d20:1/23:0, d19:1/24:0)*	Preterm - Term	-0.213054	0.199372	93	-1.06863	0.288004	Delivery	LM	0.64801	NS	0.808113	57478	LC/MS Pos Late
5-dodecenoate (12:1n7)	Preterm - Term	0.211453	0.199727	93	1.05871	0.292474	Delivery	LM	0.653406	NS	1.23547	33968	LC/MS Neg
cerotoylcarnitine (C26)*	Preterm - Term	0.203053	0.191862	93	1.05833	0.292648	Delivery	LM	0.653406	NS	1.22514	57516	LC/MS Pos Late
palmitoylcholine	Preterm - Term	0.21637	0.204789	93	1.05655	0.293453	Delivery	LM	0.653406	NS	1.24156	52944	LC/MS Pos Late
kynurenate	Preterm - Term	0.208751	0.197846	93	1.05512	0.294103	Delivery	LM	0.653406	NS	1.23214	1417	LC/MS Neg
pyroglutamine*	Preterm - Term	0.212756	0.201692	93	1.05486	0.294224	Delivery	LM	0.653406	NS	1.23708	46225	LC/MS Pos Early
1-docosahexaenoylglycerol (22:6)	Preterm - Term	0.214786	0.203785	93	1.05398	0.294621	Delivery	LM	0.653406	NS	1.2396	35153	LC/MS Neg
X - 25982	Preterm - Term	0.212716	0.201961	93	1.05325	0.294953	Delivery	LM	0.653406	NS	1.23703	63972	LC/MS Pos Early
tenofovir	Preterm - Term	0.218632	0.207685	93	1.05271	0.295203	Delivery	LM	0.653406	NS	1.24437	63283	LC/MS Neg
X - 18838	Preterm - Term	0.215796	0.205761	93	1.04877	0.297	Delivery	LM	0.656052	NS	1.24085	48046	LC/MS Neg
taurocholenate sulfate*	Preterm - Term	-0.183281	0.175075	93	-1.04688	0.29787	Delivery	LM	0.656641	NS	0.832534	32807	LC/MS Neg
androstenediol (3beta,17beta) disulfate (1)	Preterm - Term	0.209544	0.200454	93	1.04535	0.298571	Delivery	LM	0.656855	NS	1.23312	37202	LC/MS Neg
1-palmitoyl-GPC (16:0)	Preterm - Term	0.190616	0.182615	93	1.04381	0.299278	Delivery	LM	0.657083	NS	1.20999	33955	LC/MS Pos Late
4-allylcatechol sulfate	Preterm - Term	0.20277	0.194692	93	1.04149	0.300347	Delivery	LM	0.657888	NS	1.22479	63597	LC/MS Neg
lanthionine	Preterm - Term	0.209348	0.201246	93	1.04026	0.300915	Delivery	LM	0.657888	NS	1.23287	42002	LC/MS Pos Early
X - 24295	Preterm - Term	0.208251	0.200416	93	1.03909	0.301456	Delivery	LM	0.657888	NS	1.23152	52483	LC/MS Neg
catechol sulfate	Preterm - Term	0.202045	0.19488	93	1.03677	0.302533	Delivery	LM	0.658917	NS	1.2239	35320	LC/MS Neg
fructosyllysine	Preterm - Term	-0.211402	0.204493	93	-1.03378	0.303918	Delivery	LM	0.660612	NS	0.809449	46227	LC/MS Pos Early
palmitoleoyl-arachidonoyl-glycerol (16:1/20:4) [2]*	Preterm - Term	0.177652	0.174075	93	1.02055	0.310115	Delivery	LM	0.67274	NS	1.19441	57406	LC/MS Pos Late
X - 12462	Preterm - Term	-0.20277	0.199195	93	-1.01795	0.311344	Delivery	LM	0.674062	NS	0.816466	46620	LC/MS Pos Early
3-hydroxyhexanoate	Preterm - Term	0.207671	0.204395	93	1.01603	0.312252	Delivery	LM	0.674127	NS	1.23081	53230	LC/MS Neg
2-methylbutyrylcarnitine (C5)	Preterm - Term	0.198688	0.195894	93	1.01426	0.31309	Delivery	LM	0.674127	NS	1.2198	45095	LC/MS Pos Early
ceramide (d18:2/24:1, d18:1/24:2)*	Preterm - Term	0.194114	0.191494	93	1.01368	0.313366	Delivery	LM	0.674127	NS	1.21423	57443	LC/MS Pos Late
phenol sulfate	Preterm - Term	0.209232	0.206616	93	1.01266	0.31385	Delivery	LM	0.674127	NS	1.23273	32553	LC/MS Neg
pimeloylcarnitine/3-methyladipoylcarnitine (C7-DC)	Preterm - Term	0.208004	0.206248	93	1.00851	0.315826	Delivery	LM	0.677036	NS	1.23122	53224	LC/MS Pos Early
palmitate (16:0)	Preterm - Term	0.205831	0.204769	93	1.00519	0.317414	Delivery	LM	0.677494	NS	1.22855	1336	LC/MS Neg
Fibrinopeptide B (1-13)	Preterm - Term	0.206904	0.206405	93	1.00242	0.318742	Delivery	LM	0.677494	NS	1.22986	62813	LC/MS Neg
5,6-dihydrothymine	Preterm - Term	0.205442	0.205023	93	1.00205	0.318922	Delivery	LM	0.677494	NS	1.22807	1418	LC/MS Pos Early
oleoylcarnitine (C18:1)	Preterm - Term	0.190616	0.190279	93	1.00177	0.319052	Delivery	LM	0.677494	NS	1.21	35160	LC/MS Pos Late
metabolonic lactone sulfate	Preterm - Term	0.176979	0.176701	93	1.00157	0.31915	Delivery	LM	0.677494	NS	1.19361	63153	LC/MS Neg
2,3-dihydroxy-2-methylbutyrate	Preterm - Term	0.206759	0.20719	93	0.997919	0.320908	Delivery	LM	0.679536	NS	1.22969	57547	LC/MS Polar
orotate	Preterm - Term	0.20255	0.203513	93	0.99527	0.322188	Delivery	LM	0.679536	NS	1.22452	1505	LC/MS Polar
2-methylmalonylcarnitine (C4-DC)	Preterm - Term	0.202635	0.203871	93	0.993937	0.322832	Delivery	LM	0.679536	NS	1.22463	35482	LC/MS Pos Early
N-acetylcarnosine	Preterm - Term	-0.203846	0.20554	93	-0.991756	0.32389	Delivery	LM	0.679536	NS	0.815588	43488	LC/MS Pos Early
hydroxycotinine	Preterm - Term	0.199295	0.201112	93	0.990968	0.324273	Delivery	LM	0.679536	NS	1.22054	38661	LC/MS Pos Early
4-methylnonanoylcarnitine	Preterm - Term	-0.19054	0.192386	93	-0.9904	0.324548	Delivery	LM	0.679536	NS	0.826513	63612	LC/MS Pos Late
aconitate [cis or trans]	Preterm - Term	0.20349	0.205469	93	0.990371	0.324563	Delivery	LM	0.679536	NS	1.22567	46173	LC/MS Neg
zidovudine	Preterm - Term	-0.189753	0.191814	93	-0.989258	0.325104	Delivery	LM	0.679536	NS	0.827163	63292	LC/MS Pos Early
palmitoleate (16:1n7)	Preterm - Term	0.195009	0.197841	93	0.985686	0.326845	Delivery	LM	0.679747	NS	1.21532	33447	LC/MS Neg
N-acetylproline	Preterm - Term	0.195063	0.197902	93	0.985656	0.32686	Delivery	LM	0.679747	NS	1.21539	34387	LC/MS Pos Early
methylnaphthyl sulfate (2)*	Preterm - Term	0.188754	0.191588	93	0.98521	0.327077	Delivery	LM	0.679747	NS	1.20774	61873	LC/MS Neg
1-(1-enyl-palmitoyl)-2-linoleoyl-GPC (P-16:0/18:2)*	Preterm - Term	-0.20247	0.206423	93	-0.980849	0.329212	Delivery	LM	0.68288	NS	0.816711	52682	LC/MS Pos Late
leucylglycine	Preterm - Term	0.200035	0.204525	93	0.978044	0.33059	Delivery	LM	0.683715	NS	1.22145	40045	LC/MS Pos Early
X - 12100	Preterm - Term	0.197067	0.201608	93	0.977474	0.33087	Delivery	LM	0.683715	NS	1.21783	47687	LC/MS Pos Early
indoleacetoylcarnitine*	Preterm - Term	-0.200281	0.205547	93	-0.974383	0.332394	Delivery	LM	0.685563	NS	0.818501	62279	LC/MS Pos Early
5-methylthioadenosine (MTA)	Preterm - Term	0.201396	0.207051	93	0.972688	0.333232	Delivery	LM	0.685991	NS	1.22311	1419	LC/MS Pos Early
sphingomyelin (d18:2/23:1)*	Preterm - Term	0.200805	0.207208	93	0.969096	0.335011	Delivery	LM	0.688352	NS	1.22239	57482	LC/MS Pos Late
linoleoyl-linolenoyl-glycerol (18:2/18:3) [2]*	Preterm - Term	-0.197333	0.204691	93	-0.964054	0.337519	Delivery	LM	0.691371	NS	0.820917	54964	LC/MS Pos Late
glycochenodeoxycholate 3-sulfate	Preterm - Term	-0.186209	0.193245	93	-0.963591	0.33775	Delivery	LM	0.691371	NS	0.8301	52974	LC/MS Neg
X - 11850	Preterm - Term	-0.195095	0.204039	93	-0.956165	0.341468	Delivery	LM	0.697661	NS	0.822757	46507	LC/MS Neg
N6-methyladenosine	Preterm - Term	0.19752	0.206849	93	0.9549	0.342104	Delivery	LM	0.697661	NS	1.21838	37114	LC/MS Pos Early
efavirenz	Preterm - Term	-0.197481	0.207917	93	-0.949807	0.344672	Delivery	LM	0.701553	NS	0.820796	63282	LC/MS Neg
glycosyl ceramide (d18:1/23:1, d17:1/24:1)*	Preterm - Term	0.184743	0.194813	93	0.948312	0.345429	Delivery	LM	0.701553	NS	1.20291	57448	LC/MS Pos Late
gamma-glutamylcitrulline*	Preterm - Term	-0.197093	0.208154	93	-0.946862	0.346163	Delivery	LM	0.701553	NS	0.821114	62104	LC/MS Pos Early
3-hydroxystachydrine*	Preterm - Term	-0.196082	0.20727	93	-0.946021	0.346589	Delivery	LM	0.701553	NS	0.821945	62062	LC/MS Pos Early
1-palmitoleoyl-GPC* (16:1)*	Preterm - Term	0.170258	0.180392	93	0.943822	0.347706	Delivery	LM	0.702508	NS	1.18561	33230	LC/MS Pos Late
X - 24473	Preterm - Term	0.192644	0.204398	93	0.942494	0.348382	Delivery	LM	0.702569	NS	1.21245	52790	LC/MS Pos Early
arginine	Preterm - Term	-0.195345	0.207938	93	-0.939437	0.34994	Delivery	LM	0.704408	NS	0.822551	1638	LC/MS Pos Early
X - 23666	Preterm - Term	0.191387	0.204654	93	0.935174	0.352121	Delivery	LM	0.70749	NS	1.21093	49543	LC/MS Pos Early
X - 13866	Preterm - Term	0.187688	0.201985	93	0.929217	0.355182	Delivery	LM	0.711196	NS	1.20646	46417	LC/MS Neg
linoleoylcarnitine (C18:2)*	Preterm - Term	0.186802	0.201069	93	0.929044	0.355271	Delivery	LM	0.711196	NS	1.20539	46223	LC/MS Pos Late
cytosine	Preterm - Term	0.18259	0.197131	93	0.926235	0.356721	Delivery	LM	0.712788	NS	1.20032	573	LC/MS Pos Early
N6,N6-dimethyllysine	Preterm - Term	0.191073	0.208041	93	0.918441	0.360764	Delivery	LM	0.718559	NS	1.21055	62862	LC/MS Pos Early
glucuronide of C14H26O4 (1)*	Preterm - Term	0.182606	0.198891	93	0.918124	0.360929	Delivery	LM	0.718559	NS	1.20034	61876	LC/MS Neg
X - 17010	Preterm - Term	-0.185422	0.20287	93	-0.913998	0.363082	Delivery	LM	0.721525	NS	0.830753	47993	LC/MS Neg
gamma-glutamyl-epsilon-lysine	Preterm - Term	-0.18893	0.207645	93	-0.90987	0.365243	Delivery	LM	0.724499	NS	0.827844	33934	LC/MS Pos Early
arachidonoylcholine	Preterm - Term	0.182911	0.201971	93	0.905629	0.367472	Delivery	LM	0.727595	NS	1.20071	53261	LC/MS Pos Late
X - 17654	Preterm - Term	-0.186639	0.206403	93	-0.904248	0.3682	Delivery	LM	0.727713	NS	0.829743	46709	LC/MS Neg
glutamate	Preterm - Term	0.17924	0.199294	93	0.899378	0.370774	Delivery	LM	0.730414	NS	1.19631	57	LC/MS Pos Early
4-acetaminophen sulfate	Preterm - Term	-0.18615	0.207035	93	-0.899126	0.370908	Delivery	LM	0.730414	NS	0.830149	37475	LC/MS Neg
stearoylcholine*	Preterm - Term	0.181811	0.202911	93	0.896014	0.372559	Delivery	LM	0.732341	NS	1.19939	57464	LC/MS Pos Late
S-methylmethionine	Preterm - Term	-0.186105	0.20801	93	-0.894692	0.373261	Delivery	LM	0.7324	NS	0.830187	38127	LC/MS Pos Early
gamma-glutamylmethionine	Preterm - Term	-0.181908	0.205316	93	-0.88599	0.377908	Delivery	LM	0.740183	NS	0.833678	44872	LC/MS Pos Early
1-arachidonylglycerol (20:4)	Preterm - Term	0.177502	0.200785	93	0.884042	0.378953	Delivery	LM	0.740898	NS	1.19423	34397	LC/MS Neg
3-hydroxyhippurate	Preterm - Term	-0.181283	0.206023	93	-0.879916	0.381173	Delivery	LM	0.742724	NS	0.834199	39600	LC/MS Neg
glycoursodeoxycholate	Preterm - Term	-0.150416	0.171127	93	-0.878974	0.381681	Delivery	LM	0.742724	NS	0.86035	39379	LC/MS Neg
2-hydroxystearate	Preterm - Term	0.166942	0.190054	93	0.878392	0.381995	Delivery	LM	0.742724	NS	1.18169	17945	LC/MS Neg
homostachydrine*	Preterm - Term	0.178038	0.203363	93	0.875469	0.383575	Delivery	LM	0.742724	NS	1.19487	33009	LC/MS Pos Early
1-oleoyl-2-arachidonoyl-GPE (18:1/20:4)*	Preterm - Term	0.165592	0.189249	93	0.874995	0.383831	Delivery	LM	0.742724	NS	1.18009	55041	LC/MS Pos Late
3-hydroxyhexanoylcarnitine (1)	Preterm - Term	0.179804	0.205556	93	0.87472	0.383979	Delivery	LM	0.742724	NS	1.19698	62557	LC/MS Pos Early
2-oleoylglycerol (18:1)	Preterm - Term	-0.177915	0.205037	93	-0.867719	0.387782	Delivery	LM	0.74574	NS	0.837014	21232	LC/MS Neg
taurocholate	Preterm - Term	0.16871	0.194653	93	0.866723	0.388325	Delivery	LM	0.74574	NS	1.18378	18497	LC/MS Neg
androsterone glucuronide	Preterm - Term	-0.175898	0.203123	93	-0.86597	0.388735	Delivery	LM	0.74574	NS	0.838703	61846	LC/MS Neg
histidylalanine	Preterm - Term	0.177928	0.205684	93	0.865056	0.389234	Delivery	LM	0.74574	NS	1.19474	42027	LC/MS Neg
X - 17346	Preterm - Term	0.171786	0.199004	93	0.863227	0.390233	Delivery	LM	0.74574	NS	1.18742	47824	LC/MS Pos Early
pentadecanoate (15:0)	Preterm - Term	0.174828	0.202628	93	0.862806	0.390464	Delivery	LM	0.74574	NS	1.19104	1361	LC/MS Neg
X - 18779	Preterm - Term	0.175603	0.203669	93	0.862197	0.390797	Delivery	LM	0.74574	NS	1.19196	46687	LC/MS Neg
kynurenine	Preterm - Term	0.172863	0.200982	93	0.86009	0.391951	Delivery	LM	0.74574	NS	1.1887	15140	LC/MS Pos Early
umbelliferone sulfate	Preterm - Term	-0.174401	0.202865	93	-0.859693	0.392169	Delivery	LM	0.74574	NS	0.83996	48674	LC/MS Neg
linolenoylcarnitine (C18:3)*	Preterm - Term	0.168783	0.196613	93	0.858455	0.392849	Delivery	LM	0.74574	NS	1.18386	57511	LC/MS Pos Late
gamma-glutamylglutamine	Preterm - Term	-0.178939	0.208541	93	-0.858049	0.393071	Delivery	LM	0.74574	NS	0.836157	2730	LC/MS Pos Early
X - 21467	Preterm - Term	0.161978	0.189488	93	0.854818	0.394849	Delivery	LM	0.747809	NS	1.17583	46512	LC/MS Neg
caprate (10:0)	Preterm - Term	0.170916	0.200416	93	0.852804	0.395959	Delivery	LM	0.74861	NS	1.18639	1642	LC/MS Neg
5-methyluridine (ribothymidine)	Preterm - Term	0.176831	0.207849	93	0.850765	0.397085	Delivery	LM	0.749438	NS	1.19343	35136	LC/MS Neg
linoleoylcholine*	Preterm - Term	0.17453	0.205818	93	0.847979	0.398627	Delivery	LM	0.749855	NS	1.19069	57463	LC/MS Pos Late
lignoceroylcarnitine (C24)*	Preterm - Term	0.171503	0.202553	93	0.846706	0.399333	Delivery	LM	0.749855	NS	1.18709	57515	LC/MS Pos Late
valylglycine	Preterm - Term	0.175732	0.208171	93	0.844172	0.40074	Delivery	LM	0.749855	NS	1.19212	40475	LC/MS Neg
(2 or 3)-decenoate (10:1n7 or n8)	Preterm - Term	0.176264	0.208908	93	0.843739	0.40098	Delivery	LM	0.749855	NS	1.19275	63436	LC/MS Neg
glycocholate	Preterm - Term	0.170856	0.202628	93	0.843203	0.401279	Delivery	LM	0.749855	NS	1.18632	18476	LC/MS Neg
X - 23639	Preterm - Term	-0.173604	0.205956	93	-0.842917	0.401438	Delivery	LM	0.749855	NS	0.84063	49515	LC/MS Pos Early
lactosyl-N-behenoyl-sphingosine (d18:1/22:0)*	Preterm - Term	0.172098	0.204555	93	0.841329	0.402322	Delivery	LM	0.75022	NS	1.18779	57422	LC/MS Pos Late
bilirubin (E,Z or Z,E)*	Preterm - Term	0.167199	0.200017	93	0.835925	0.405339	Delivery	LM	0.753991	NS	1.18199	47886	LC/MS Pos Late
4-methylcatechol sulfate	Preterm - Term	-0.168465	0.201743	93	-0.835051	0.405829	Delivery	LM	0.753991	NS	0.84496	46146	LC/MS Neg
1-linolenoyl-GPC (18:3)*	Preterm - Term	0.166687	0.199866	93	0.833994	0.406421	Delivery	LM	0.753991	NS	1.18138	45951	LC/MS Pos Late
tridecenedioate (C13:1-DC)*	Preterm - Term	0.165774	0.199851	93	0.829487	0.408953	Delivery	LM	0.757397	NS	1.18031	62919	LC/MS Neg
sphingomyelin (d18:2/24:1, d18:1/24:2)*	Preterm - Term	0.170716	0.206301	93	0.827509	0.410067	Delivery	LM	0.758171	NS	1.18615	52437	LC/MS Pos Late
3,5-dichloro-2,6-dihydroxybenzoic acid	Preterm - Term	-0.160042	0.193841	93	-0.825637	0.411123	Delivery	LM	0.758836	NS	0.852108	63589	LC/MS Polar
4-hydroxycoumarin	Preterm - Term	-0.168949	0.205739	93	-0.821184	0.413641	Delivery	LM	0.762137	NS	0.844552	37445	LC/MS Neg
N-delta-acetylornithine	Preterm - Term	0.167977	0.205009	93	0.819364	0.414673	Delivery	LM	0.762137	NS	1.18291	43249	LC/MS Neg
2-methylserine	Preterm - Term	0.170654	0.208652	93	0.817889	0.415511	Delivery	LM	0.762137	NS	1.18608	53229	LC/MS Pos Early
X - 25265	Preterm - Term	0.170063	0.208019	93	0.817537	0.415711	Delivery	LM	0.762137	NS	1.18538	62494	LC/MS Pos Early
cystine	Preterm - Term	0.16229	0.199555	93	0.813258	0.418147	Delivery	LM	0.765315	NS	1.1762	56	LC/MS Pos Early
phosphoethanolamine (PE)	Preterm - Term	0.163173	0.201482	93	0.809862	0.420087	Delivery	LM	0.767575	NS	1.17724	1600	LC/MS Pos Early
N,N,N-trimethyl-alanylproline betaine (TMAP)	Preterm - Term	0.151325	0.18747	93	0.807194	0.421614	Delivery	LM	0.769075	NS	1.16337	62947	LC/MS Pos Early
laurylcarnitine (C12)	Preterm - Term	0.152652	0.189547	93	0.805352	0.422671	Delivery	LM	0.769713	NS	1.16492	34534	LC/MS Pos Late
azelate (C9-DC)	Preterm - Term	-0.163023	0.203309	93	-0.801848	0.424685	Delivery	LM	0.770476	NS	0.849572	18362	LC/MS Neg
4-chlorobenzoic acid	Preterm - Term	-0.165555	0.206677	93	-0.80103	0.425156	Delivery	LM	0.770476	NS	0.847423	63988	LC/MS Neg
X - 25267	Preterm - Term	0.16208	0.202668	93	0.79973	0.425905	Delivery	LM	0.770476	NS	1.17595	62496	LC/MS Pos Early
glutarate (C5-DC)	Preterm - Term	0.15913	0.198993	93	0.799677	0.425936	Delivery	LM	0.770476	NS	1.17249	396	LC/MS Polar
N-acetylarginine	Preterm - Term	0.157207	0.196944	93	0.798233	0.426769	Delivery	LM	0.770476	NS	1.17024	33953	LC/MS Pos Early
L-urobilin	Preterm - Term	0.152909	0.191795	93	0.797253	0.427335	Delivery	LM	0.770476	NS	1.16522	40173	LC/MS Pos Late
lamivudine	Preterm - Term	-0.0826787	0.104236	93	-0.793187	0.429688	Delivery	LM	0.771607	NS	0.920647	63284	LC/MS Pos Early
uracil	Preterm - Term	0.162961	0.20562	93	0.792536	0.430065	Delivery	LM	0.771607	NS	1.17699	605	LC/MS Polar
N,N-dimethylalanine	Preterm - Term	0.155628	0.197106	93	0.789565	0.43179	Delivery	LM	0.771607	NS	1.16839	63151	LC/MS Pos Early
X - 13507	Preterm - Term	-0.162424	0.205929	93	-0.788737	0.432272	Delivery	LM	0.771607	NS	0.850081	47439	LC/MS Pos Early
2-oxoarginine*	Preterm - Term	0.161336	0.204561	93	0.788695	0.432296	Delivery	LM	0.771607	NS	1.17508	55072	LC/MS Pos Early
2-palmitoyl-GPC* (16:0)*	Preterm - Term	0.14623	0.185461	93	0.788469	0.432428	Delivery	LM	0.771607	NS	1.15746	35253	LC/MS Neg
2-aminophenol sulfate	Preterm - Term	0.158883	0.202535	93	0.784472	0.434757	Delivery	LM	0.771607	NS	1.1722	43266	LC/MS Neg
epiandrosterone sulfate	Preterm - Term	-0.149691	0.190863	93	-0.784286	0.434866	Delivery	LM	0.771607	NS	0.860974	33973	LC/MS Neg
eicosenedioate (C20:1-DC)*	Preterm - Term	-0.161983	0.206705	93	-0.783644	0.43524	Delivery	LM	0.771607	NS	0.850455	62923	LC/MS Neg
4-hydroxyphenylpyruvate	Preterm - Term	0.160712	0.205119	93	0.783507	0.43532	Delivery	LM	0.771607	NS	1.17435	1669	LC/MS Neg
docosahexaenoate (DHA; 22:6n3)	Preterm - Term	0.156748	0.200575	93	0.781492	0.436498	Delivery	LM	0.771607	NS	1.1697	44675	LC/MS Neg
X - 25828	Preterm - Term	0.161781	0.207288	93	0.780463	0.4371	Delivery	LM	0.771607	NS	1.1756	63634	LC/MS Pos Early
1-linoleoyl-GPI* (18:2)*	Preterm - Term	0.159222	0.204115	93	0.780061	0.437336	Delivery	LM	0.771607	NS	1.1726	36594	LC/MS Neg
oleoyl-linoleoyl-glycerol (18:1/18:2) [2]	Preterm - Term	0.149605	0.192216	93	0.778318	0.438357	Delivery	LM	0.771607	NS	1.16138	46799	LC/MS Pos Late
X - 24585	Preterm - Term	0.154744	0.19892	93	0.777921	0.43859	Delivery	LM	0.771607	NS	1.16736	52906	LC/MS Pos Early
X - 23665	Preterm - Term	-0.15725	0.203597	93	-0.772362	0.441858	Delivery	LM	0.775956	NS	0.85449	49542	LC/MS Pos Early
2-aminobutyrate	Preterm - Term	-0.160836	0.208788	93	-0.770331	0.443056	Delivery	LM	0.775956	NS	0.851432	42374	LC/MS Pos Early
X - 15486	Preterm - Term	0.158642	0.206317	93	0.768926	0.443886	Delivery	LM	0.775956	NS	1.17192	46266	LC/MS Neg
X - 12812	Preterm - Term	-0.155782	0.202609	93	-0.768881	0.443912	Delivery	LM	0.775956	NS	0.855745	46986	LC/MS Neg
X - 24455	Preterm - Term	-0.157189	0.204823	93	-0.767438	0.444765	Delivery	LM	0.776201	NS	0.854542	52772	LC/MS Pos Early
X - 24571	Preterm - Term	-0.150122	0.196416	93	-0.764309	0.446618	Delivery	LM	0.777499	NS	0.860603	52892	LC/MS Neg
dihomolinolenate (20:3n3 or 3n6)	Preterm - Term	0.151017	0.198372	93	0.761282	0.448414	Delivery	LM	0.777499	NS	1.16302	35718	LC/MS Neg
decadienedioic acid (C10:2-DC)	Preterm - Term	0.147463	0.193825	93	0.760804	0.448699	Delivery	LM	0.777499	NS	1.15889	63685	LC/MS Polar
stearoylcarnitine (C18)	Preterm - Term	0.137303	0.180564	93	0.760413	0.448931	Delivery	LM	0.777499	NS	1.14718	34409	LC/MS Pos Late
perfluorooctanoate (PFOA)	Preterm - Term	-0.151791	0.199681	93	-0.760165	0.449079	Delivery	LM	0.777499	NS	0.859168	62071	LC/MS Polar
X - 25948	Preterm - Term	0.153425	0.202474	93	0.75775	0.450517	Delivery	LM	0.77875	NS	1.16582	63899	LC/MS Pos Early
caprylate (8:0)	Preterm - Term	0.152329	0.202418	93	0.752549	0.453622	Delivery	LM	0.782875	NS	1.16454	32492	LC/MS Neg
phenylacetylglutamate	Preterm - Term	0.150027	0.199907	93	0.750484	0.454858	Delivery	LM	0.783543	NS	1.16187	52925	LC/MS Neg
3-methyl catechol sulfate (1)	Preterm - Term	0.149394	0.199325	93	0.749499	0.455448	Delivery	LM	0.783543	NS	1.16113	46165	LC/MS Neg
gamma-glutamyl-alpha-lysine	Preterm - Term	-0.152408	0.206896	93	-0.73664	0.463195	Delivery	LM	0.795615	NS	0.858638	55015	LC/MS Pos Early
pregnenetriol disulfate*	Preterm - Term	0.149565	0.204513	93	0.731322	0.466421	Delivery	LM	0.799714	NS	1.16133	62921	LC/MS Neg
glycerate	Preterm - Term	0.137633	0.188464	93	0.730287	0.46705	Delivery	LM	0.799714	NS	1.14755	1572	LC/MS Polar
myristoleate (14:1n5)	Preterm - Term	0.142963	0.197037	93	0.725562	0.469929	Delivery	LM	0.802986	NS	1.15369	32418	LC/MS Neg
phenylacetylglutamine	Preterm - Term	0.143292	0.197717	93	0.724731	0.470437	Delivery	LM	0.802986	NS	1.15407	35126	LC/MS Neg
betaine	Preterm - Term	0.143959	0.199187	93	0.722734	0.471657	Delivery	LM	0.80381	NS	1.15484	3141	LC/MS Pos Early
tetradecanedioate (C14)	Preterm - Term	0.146183	0.203558	93	0.718139	0.474472	Delivery	LM	0.807344	NS	1.15741	35669	LC/MS Neg
hexanoylglutamine	Preterm - Term	0.144663	0.202161	93	0.715583	0.476041	Delivery	LM	0.80875	NS	1.15565	54907	LC/MS Neg
beta-cryptoxanthin	Preterm - Term	0.143854	0.201967	93	0.712262	0.478085	Delivery	LM	0.810958	NS	1.15472	57591	LC/MS Pos Late
glycolithocholate sulfate*	Preterm - Term	-0.127725	0.179919	93	-0.709905	0.479539	Delivery	LM	0.812159	NS	0.880095	32620	LC/MS Neg
X - 13684	Preterm - Term	0.137788	0.196699	93	0.700502	0.485363	Delivery	LM	0.818979	NS	1.14773	47790	LC/MS Pos Early
alpha-ketobutyrate	Preterm - Term	0.145712	0.20812	93	0.700137	0.48559	Delivery	LM	0.818979	NS	1.15686	4968	LC/MS Polar
N-oleoyltaurine	Preterm - Term	0.127273	0.181882	93	0.699753	0.485828	Delivery	LM	0.818979	NS	1.13573	39732	LC/MS Neg
X - 24328	Preterm - Term	0.142697	0.204323	93	0.698391	0.486676	Delivery	LM	0.818979	NS	1.15338	52524	LC/MS Neg
X - 23780	Preterm - Term	-0.143065	0.205156	93	-0.697345	0.487327	Delivery	LM	0.818979	NS	0.866698	49679	LC/MS Pos Early
retinol (Vitamin A)	Preterm - Term	0.138639	0.19922	93	0.695907	0.488223	Delivery	LM	0.819037	NS	1.14871	1806	LC/MS Pos Late
4-hydroxychlorothalonil	Preterm - Term	-0.134918	0.194365	93	-0.69415	0.489319	Delivery	LM	0.819037	NS	0.873787	48441	LC/MS Neg
2-ketocaprylate	Preterm - Term	-0.135886	0.195893	93	-0.693672	0.489617	Delivery	LM	0.819037	NS	0.872943	63120	LC/MS Neg
X - 23636	Preterm - Term	-0.143161	0.208924	93	-0.685231	0.494903	Delivery	LM	0.822585	NS	0.866614	49512	LC/MS Pos Early
glutamine conjugate of C7H12O2*	Preterm - Term	0.139653	0.203897	93	0.68492	0.495098	Delivery	LM	0.822585	NS	1.14987	63658	LC/MS Neg
4-acetamidophenylglucuronide	Preterm - Term	-0.140995	0.205961	93	-0.684572	0.495316	Delivery	LM	0.822585	NS	0.868493	15736	LC/MS Neg
X - 18921	Preterm - Term	-0.143486	0.209691	93	-0.684275	0.495503	Delivery	LM	0.822585	NS	0.866333	47671	LC/MS Neg
3-hydroxylaurate	Preterm - Term	0.140539	0.20539	93	0.684256	0.495515	Delivery	LM	0.822585	NS	1.15089	32457	LC/MS Neg
1,2-dilinoleoyl-GPE (18:2/18:2)*	Preterm - Term	-0.136199	0.199907	93	-0.681314	0.497366	Delivery	LM	0.823435	NS	0.872669	53174	LC/MS Pos Late
cinnamoylglycine	Preterm - Term	0.139519	0.204992	93	0.680609	0.49781	Delivery	LM	0.823435	NS	1.14972	38637	LC/MS Neg
X - 22771	Preterm - Term	-0.130937	0.1926	93	-0.679839	0.498295	Delivery	LM	0.823435	NS	0.877273	48076	LC/MS Neg
stearoyl sphingomyelin (d18:1/18:0)	Preterm - Term	-0.135083	0.199883	93	-0.675812	0.500837	Delivery	LM	0.826381	NS	0.873643	19503	LC/MS Pos Late
X - 12844	Preterm - Term	0.109836	0.163123	93	0.673336	0.502403	Delivery	LM	0.826846	NS	1.1161	46633	LC/MS Neg
p-cresol glucuronide*	Preterm - Term	0.134187	0.199552	93	0.672441	0.502971	Delivery	LM	0.826846	NS	1.14361	48841	LC/MS Neg
fructose	Preterm - Term	-0.139079	0.207034	93	-0.671769	0.503396	Delivery	LM	0.826846	NS	0.870159	577	LC/MS Polar
X - 22776	Preterm - Term	-0.13812	0.207368	93	-0.66606	0.507022	Delivery	LM	0.830566	NS	0.870994	48081	LC/MS Neg
3-methyl-2-oxovalerate	Preterm - Term	0.136076	0.204643	93	0.664941	0.507734	Delivery	LM	0.830566	NS	1.14577	15676	LC/MS Neg
2-isopropylmalate	Preterm - Term	-0.137323	0.207168	93	-0.662856	0.509062	Delivery	LM	0.830566	NS	0.871689	15667	LC/MS Polar
1-arachidonoyl-GPI* (20:4)*	Preterm - Term	0.121203	0.183198	93	0.661599	0.509864	Delivery	LM	0.830566	NS	1.12885	34214	LC/MS Neg
octadecanedioylcarnitine (C18-DC)*	Preterm - Term	0.132436	0.200362	93	0.660981	0.510258	Delivery	LM	0.830566	NS	1.14161	61867	LC/MS Pos Late
ethyl beta-glucopyranoside	Preterm - Term	0.135371	0.205413	93	0.659018	0.511513	Delivery	LM	0.830566	NS	1.14496	64131	LC/MS Neg
oleoyl-linoleoyl-glycerol (18:1/18:2) [1]	Preterm - Term	0.125334	0.191002	93	0.656192	0.513321	Delivery	LM	0.830566	NS	1.13353	46798	LC/MS Pos Late
docosahexaenoylcarnitine (C22:6)*	Preterm - Term	0.133025	0.203196	93	0.654662	0.514301	Delivery	LM	0.830566	NS	1.14228	57523	LC/MS Pos Late
1-lignoceroyl-GPC (24:0)	Preterm - Term	0.133892	0.205071	93	0.652904	0.515429	Delivery	LM	0.830566	NS	1.14327	49617	LC/MS Pos Late
theobromine	Preterm - Term	0.131134	0.200848	93	0.652901	0.515431	Delivery	LM	0.830566	NS	1.14012	18392	LC/MS Pos Early
hexadecenedioate (C16:1-DC)*	Preterm - Term	0.13492	0.206873	93	0.652186	0.51589	Delivery	LM	0.830566	NS	1.14445	61862	LC/MS Neg
13-HODE + 9-HODE	Preterm - Term	-0.133843	0.205255	93	-0.652081	0.515957	Delivery	LM	0.830566	NS	0.874727	37752	LC/MS Neg
3-(N-acetyl-L-cystein-S-yl) acetaminophen	Preterm - Term	-0.132755	0.204343	93	-0.649669	0.517508	Delivery	LM	0.830566	NS	0.875679	45721	LC/MS Neg
X - 11299	Preterm - Term	-0.128781	0.198636	93	-0.648329	0.51837	Delivery	LM	0.830566	NS	0.879166	46592	LC/MS Neg
heme	Preterm - Term	0.133514	0.206337	93	0.647066	0.519183	Delivery	LM	0.830566	NS	1.14284	41754	LC/MS Pos Late
urea	Preterm - Term	0.131726	0.203777	93	0.646423	0.519598	Delivery	LM	0.830566	NS	1.1408	1670	LC/MS Pos Early
myristoleoylcarnitine (C14:1)*	Preterm - Term	0.127883	0.198071	93	0.645645	0.520099	Delivery	LM	0.830566	NS	1.13642	48182	LC/MS Pos Late
etiocholanolone glucuronide	Preterm - Term	-0.116105	0.179997	93	-0.645039	0.52049	Delivery	LM	0.830566	NS	0.890382	47112	LC/MS Neg
X - 12740	Preterm - Term	-0.133166	0.206594	93	-0.644576	0.520789	Delivery	LM	0.830566	NS	0.87532	46627	LC/MS Neg
X - 24431	Preterm - Term	-0.130708	0.202915	93	-0.644149	0.521064	Delivery	LM	0.830566	NS	0.877474	52661	LC/MS Pos Early
2-hydroxyacetaminophen sulfate*	Preterm - Term	-0.132639	0.206218	93	-0.643199	0.521678	Delivery	LM	0.830566	NS	0.875781	33173	LC/MS Neg
X - 16944	Preterm - Term	-0.132006	0.205872	93	-0.641205	0.522967	Delivery	LM	0.831403	NS	0.876336	46683	LC/MS Neg
valine	Preterm - Term	-0.131208	0.206854	93	-0.634302	0.527441	Delivery	LM	0.836409	NS	0.877036	1649	LC/MS Pos Early
X - 18886	Preterm - Term	0.129549	0.204357	93	0.633933	0.527681	Delivery	LM	0.836409	NS	1.13831	48047	LC/MS Neg
propyl 4-hydroxybenzoate sulfate	Preterm - Term	0.128811	0.204102	93	0.63111	0.529517	Delivery	LM	0.836409	NS	1.13747	48460	LC/MS Neg
sulfate*	Preterm - Term	0.125587	0.199224	93	0.630378	0.529993	Delivery	LM	0.836409	NS	1.13381	46960	LC/MS Neg
phenylacetylcarnitine	Preterm - Term	-0.125823	0.199767	93	-0.629846	0.53034	Delivery	LM	0.836409	NS	0.881771	48425	LC/MS Pos Early
trimethoprim	Preterm - Term	0.127052	0.201909	93	0.629256	0.530724	Delivery	LM	0.836409	NS	1.13548	64075	LC/MS Neg
X - 18901	Preterm - Term	-0.128419	0.205213	93	-0.625784	0.532989	Delivery	LM	0.838765	NS	0.879485	46690	LC/MS Neg
X - 23997	Preterm - Term	0.129059	0.208001	93	0.620472	0.536465	Delivery	LM	0.843016	NS	1.13776	52025	LC/MS Pos Early
2,3-dihydroxyisovalerate	Preterm - Term	-0.127916	0.206636	93	-0.61904	0.537404	Delivery	LM	0.843185	NS	0.879927	38276	LC/MS Polar
linoleoyl ethanolamide	Preterm - Term	0.124072	0.201028	93	0.617187	0.53862	Delivery	LM	0.843185	NS	1.1321	52608	LC/MS Neg
X - 18913	Preterm - Term	-0.120992	0.196184	93	-0.616725	0.538923	Delivery	LM	0.843185	NS	0.886041	46695	LC/MS Neg
1-stearoyl-GPC (18:0)	Preterm - Term	0.108312	0.17605	93	0.615236	0.539901	Delivery	LM	0.843185	NS	1.1144	33961	LC/MS Pos Late
cholate	Preterm - Term	0.122036	0.198623	93	0.614412	0.540443	Delivery	LM	0.843185	NS	1.12979	22842	LC/MS Neg
1-linoleoyl-2-linolenoyl-GPC (18:2/18:3)*	Preterm - Term	0.124701	0.203795	93	0.611896	0.5421	Delivery	LM	0.844559	NS	1.13281	53176	LC/MS Pos Late
3-carboxy-4-methyl-5-propyl-2-furanpropanoate (CMPF)	Preterm - Term	-0.125918	0.207942	93	-0.605543	0.546293	Delivery	LM	0.848868	NS	0.881687	31787	LC/MS Neg
docosahexaenoylcholine	Preterm - Term	0.124084	0.204981	93	0.605345	0.546424	Delivery	LM	0.848868	NS	1.13211	53263	LC/MS Pos Late
pyrraline	Preterm - Term	0.124336	0.205811	93	0.604128	0.547229	Delivery	LM	0.848907	NS	1.1324	48428	LC/MS Pos Early
dopamine 3-O-sulfate	Preterm - Term	0.123368	0.205509	93	0.600306	0.549763	Delivery	LM	0.851311	NS	1.1313	48407	LC/MS Neg
X - 11843	Preterm - Term	-0.1222	0.20386	93	-0.599432	0.550342	Delivery	LM	0.851311	NS	0.884971	46466	LC/MS Neg
1-methylnicotinamide	Preterm - Term	-0.123057	0.205952	93	-0.597501	0.551625	Delivery	LM	0.852042	NS	0.884214	27665	LC/MS Pos Early
thymol sulfate	Preterm - Term	-0.124234	0.208797	93	-0.595002	0.553287	Delivery	LM	0.852042	NS	0.883173	36095	LC/MS Neg
X - 21286	Preterm - Term	-0.123446	0.20758	93	-0.59469	0.553495	Delivery	LM	0.852042	NS	0.88387	46295	LC/MS Neg
2-methoxyacetaminophen glucuronide*	Preterm - Term	-0.120472	0.203079	93	-0.593229	0.554468	Delivery	LM	0.852042	NS	0.886502	33161	LC/MS Neg
nicotinamide	Preterm - Term	0.121245	0.204939	93	0.591615	0.555544	Delivery	LM	0.852042	NS	1.1289	594	LC/MS Pos Early
X - 21829	Preterm - Term	0.122083	0.207047	93	0.589638	0.556863	Delivery	LM	0.852042	NS	1.12985	47006	LC/MS Neg
3-hydroxymyristate	Preterm - Term	0.120708	0.204744	93	0.589556	0.556918	Delivery	LM	0.852042	NS	1.1283	21158	LC/MS Neg
X - 24970	Preterm - Term	-0.118122	0.200437	93	-0.589322	0.557074	Delivery	LM	0.852042	NS	0.888588	57754	LC/MS Pos Early
carotene diol (3)	Preterm - Term	0.117364	0.200762	93	0.584593	0.560237	Delivery	LM	0.855677	NS	1.12453	57637	LC/MS Pos Late
docosatrienoate (22:3n3)	Preterm - Term	0.120296	0.207052	93	0.580995	0.562649	Delivery	LM	0.855975	NS	1.12783	32417	LC/MS Neg
tetradecadienoate (14:2)*	Preterm - Term	0.119867	0.206423	93	0.580684	0.562858	Delivery	LM	0.855975	NS	1.12735	62850	LC/MS Neg
X - 23655	Preterm - Term	0.120018	0.206701	93	0.580633	0.562892	Delivery	LM	0.855975	NS	1.12752	49532	LC/MS Pos Early
X - 24306	Preterm - Term	-0.119405	0.20611	93	-0.579327	0.563769	Delivery	LM	0.855975	NS	0.887448	52501	LC/MS Neg
isoursodeoxycholate	Preterm - Term	-0.108486	0.187547	93	-0.578445	0.564362	Delivery	LM	0.855975	NS	0.897192	57577	LC/MS Neg
X - 17335	Preterm - Term	0.115007	0.199569	93	0.576274	0.565822	Delivery	LM	0.856996	NS	1.12188	47820	LC/MS Pos Late
1-methyl-5-imidazoleacetate	Preterm - Term	0.109936	0.191697	93	0.573492	0.567696	Delivery	LM	0.858088	NS	1.11621	62946	LC/MS Pos Early
X - 12410	Preterm - Term	0.110828	0.19377	93	0.571956	0.568732	Delivery	LM	0.858088	NS	1.1172	47921	LC/MS Neg
formiminoglutamate	Preterm - Term	0.11523	0.202233	93	0.569788	0.570195	Delivery	LM	0.858088	NS	1.12213	43493	LC/MS Pos Early
pelargonate (9:0)	Preterm - Term	0.116606	0.204777	93	0.569431	0.570437	Delivery	LM	0.858088	NS	1.12368	12035	LC/MS Neg
X - 11441	Preterm - Term	-0.114227	0.200622	93	-0.569362	0.570483	Delivery	LM	0.858088	NS	0.892056	46360	LC/MS Neg
taurochenodeoxycholic acid 3-sulfate	Preterm - Term	0.117528	0.208174	93	0.564567	0.573727	Delivery	LM	0.861778	NS	1.12471	62890	LC/MS Neg
1-linoleoyl-GPC (18:2)	Preterm - Term	-0.11154	0.198865	93	-0.560885	0.576225	Delivery	LM	0.861802	NS	0.894455	34419	LC/MS Pos Late
X - 12193	Preterm - Term	0.115542	0.207156	93	0.557753	0.578353	Delivery	LM	0.861802	NS	1.12248	46985	LC/MS Neg
N4-acetyl-5-hydroxysulfamethoxazole*	Preterm - Term	0.11264	0.20197	93	0.557708	0.578384	Delivery	LM	0.861802	NS	1.11923	62107	LC/MS Neg
quinate	Preterm - Term	0.113851	0.204531	93	0.556644	0.579107	Delivery	LM	0.861802	NS	1.12059	18335	LC/MS Polar
X - 17325	Preterm - Term	-0.112455	0.202424	93	-0.555542	0.579858	Delivery	LM	0.861802	NS	0.893638	46672	LC/MS Neg
1,7-dimethylurate	Preterm - Term	0.113732	0.205245	93	0.554125	0.580824	Delivery	LM	0.861802	NS	1.12045	34400	LC/MS Neg
sphingomyelin (d18:1/22:1, d18:2/22:0, d16:1/24:1)*	Preterm - Term	0.114567	0.206934	93	0.55364	0.581154	Delivery	LM	0.861802	NS	1.12139	48493	LC/MS Pos Late
X - 23590	Preterm - Term	-0.112537	0.203334	93	-0.553459	0.581277	Delivery	LM	0.861802	NS	0.893564	49466	LC/MS Pos Early
3-phenylpropionate (hydrocinnamate)	Preterm - Term	-0.109001	0.197085	93	-0.553067	0.581544	Delivery	LM	0.861802	NS	0.896729	15749	LC/MS Neg
hexadecanedioate (C16)	Preterm - Term	0.113765	0.206229	93	0.551645	0.582515	Delivery	LM	0.861802	NS	1.12049	35678	LC/MS Neg
X - 10458	Preterm - Term	0.114656	0.20847	93	0.549988	0.583646	Delivery	LM	0.861802	NS	1.12149	47478	LC/MS Neg
X - 25217	Preterm - Term	-0.114642	0.208515	93	-0.549805	0.583771	Delivery	LM	0.861802	NS	0.891685	62403	LC/MS Pos Early
gamma-glutamylleucine	Preterm - Term	-0.112167	0.204154	93	-0.549425	0.584031	Delivery	LM	0.861802	NS	0.893895	18369	LC/MS Pos Early
(14 or 15)-methylpalmitate (a17:0 or i17:0)	Preterm - Term	-0.108371	0.198047	93	-0.5472	0.585552	Delivery	LM	0.862877	NS	0.897294	38768	LC/MS Neg
acetylcarnitine (C2)	Preterm - Term	-0.108972	0.199644	93	-0.545832	0.586489	Delivery	LM	0.863089	NS	0.896756	32198	LC/MS Pos Early
X - 11442	Preterm - Term	-0.108822	0.200522	93	-0.542692	0.58864	Delivery	LM	0.865087	NS	0.89689	46443	LC/MS Neg
5alpha-androstan-3beta,17beta-diol disulfate	Preterm - Term	0.108222	0.202508	93	0.534407	0.594335	Delivery	LM	0.871574	NS	1.11429	37190	LC/MS Neg
4-acetamidophenol	Preterm - Term	-0.109888	0.20603	93	-0.533361	0.595056	Delivery	LM	0.871574	NS	0.895934	12032	LC/MS Neg
10-heptadecenoate (17:1n7)	Preterm - Term	0.10801	0.203158	93	0.531656	0.596232	Delivery	LM	0.871574	NS	1.11406	33971	LC/MS Neg
X - 25371	Preterm - Term	0.1093	0.205865	93	0.530932	0.596731	Delivery	LM	0.871574	NS	1.1155	62664	LC/MS Neg
N,N,N-trimethyl-5-aminovalerate	Preterm - Term	-0.106421	0.20062	93	-0.530462	0.597056	Delivery	LM	0.871574	NS	0.899046	57687	LC/MS Pos Early
sphingomyelin (d18:1/19:0, d19:1/18:0)*	Preterm - Term	0.0979128	0.186453	93	0.525134	0.60074	Delivery	LM	0.873509	NS	1.10287	57475	LC/MS Pos Late
3-hydroxyoleoylcarnitine	Preterm - Term	0.107314	0.204357	93	0.525128	0.600744	Delivery	LM	0.873509	NS	1.11328	61840	LC/MS Pos Late
X - 16580	Preterm - Term	-0.105969	0.201821	93	-0.525064	0.600788	Delivery	LM	0.873509	NS	0.899453	47804	LC/MS Pos Early
N-formylphenylalanine	Preterm - Term	0.100746	0.192799	93	0.522545	0.602534	Delivery	LM	0.874879	NS	1.106	48433	LC/MS Neg
3-(3-hydroxyphenyl)propionate	Preterm - Term	-0.10789	0.207825	93	-0.51914	0.604896	Delivery	LM	0.876433	NS	0.897726	35635	LC/MS Neg
dihomo-linoleoylcarnitine (C20:2)*	Preterm - Term	0.10328	0.199119	93	0.518683	0.605213	Delivery	LM	0.876433	NS	1.1088	57520	LC/MS Pos Late
X - 14904	Preterm - Term	-0.102571	0.198441	93	-0.516887	0.606462	Delivery	LM	0.877075	NS	0.902514	47204	LC/MS Neg
gamma-glutamylphenylalanine	Preterm - Term	0.107659	0.208966	93	0.5152	0.607636	Delivery	LM	0.877517	NS	1.11367	33422	LC/MS Pos Early
bilirubin (E,E)*	Preterm - Term	0.0989515	0.192824	93	0.51317	0.609049	Delivery	LM	0.877517	NS	1.10401	32586	LC/MS Pos Late
(S)-3-hydroxybutyrylcarnitine	Preterm - Term	0.104049	0.202835	93	0.512975	0.609185	Delivery	LM	0.877517	NS	1.10966	52984	LC/MS Pos Early
2-hydroxyfluorene sulfate	Preterm - Term	0.0969998	0.189551	93	0.511734	0.61005	Delivery	LM	0.877601	NS	1.10186	62528	LC/MS Neg
sphingomyelin (d18:1/18:1, d18:2/18:0)	Preterm - Term	-0.0884544	0.174591	93	-0.506639	0.613608	Delivery	LM	0.879813	NS	0.915345	37529	LC/MS Pos Late
pregnenediol sulfate (C21H34O5S)*	Preterm - Term	-0.0947329	0.187254	93	-0.505905	0.614121	Delivery	LM	0.879813	NS	0.909616	32619	LC/MS Neg
2-hydroxyphytanate*	Preterm - Term	-0.104337	0.206597	93	-0.505026	0.614735	Delivery	LM	0.879813	NS	0.900922	61702	LC/MS Neg
vanillic acid glycine	Preterm - Term	-0.104214	0.206402	93	-0.504906	0.614819	Delivery	LM	0.879813	NS	0.901033	63853	LC/MS Neg
branched-chain, straight-chain, or cyclopropyl 12:1 fatty acid*	Preterm - Term	0.102625	0.204396	93	0.502089	0.616792	Delivery	LM	0.880358	NS	1.10808	63683	LC/MS Neg
N-methylhydroxyproline	Preterm - Term	0.104483	0.208112	93	0.502053	0.616817	Delivery	LM	0.880358	NS	1.11014	62068	LC/MS Pos Early
N-acetylglutamate	Preterm - Term	-0.103508	0.207326	93	-0.499251	0.618781	Delivery	LM	0.880801	NS	0.901669	15720	LC/MS Polar
decanoylcarnitine (C10)	Preterm - Term	0.0912415	0.182922	93	0.4988	0.619098	Delivery	LM	0.880801	NS	1.09553	33941	LC/MS Pos Late
indole-3-carboxylate	Preterm - Term	-0.0993944	0.200797	93	-0.494999	0.621768	Delivery	LM	0.880801	NS	0.905386	38116	LC/MS Neg
7-HOCA	Preterm - Term	-0.0823657	0.16668	93	-0.494154	0.622363	Delivery	LM	0.880801	NS	0.920935	36776	LC/MS Neg
stearate (18:0)	Preterm - Term	0.10045	0.203964	93	0.492487	0.623536	Delivery	LM	0.880801	NS	1.10567	1358	LC/MS Neg
deoxycholic acid glucuronide	Preterm - Term	0.0970488	0.197643	93	0.491031	0.624562	Delivery	LM	0.880801	NS	1.10191	63610	LC/MS Neg
guanidinoacetate	Preterm - Term	-0.0996936	0.203496	93	-0.489905	0.625355	Delivery	LM	0.880801	NS	0.905115	43802	LC/MS Polar
beta-sitosterol	Preterm - Term	0.0865679	0.176906	93	0.489344	0.625751	Delivery	LM	0.880801	NS	1.09043	27414	LC/MS Pos Late
lopinavir	Preterm - Term	0.0631856	0.129137	93	0.489291	0.625788	Delivery	LM	0.880801	NS	1.06522	63288	LC/MS Neg
lysine	Preterm - Term	-0.101002	0.206434	93	-0.489268	0.625804	Delivery	LM	0.880801	NS	0.903932	1301	LC/MS Pos Early
methionine	Preterm - Term	0.100106	0.204734	93	0.488956	0.626024	Delivery	LM	0.880801	NS	1.10529	1302	LC/MS Pos Early
2-keto-3-deoxy-gluconate	Preterm - Term	0.0970457	0.200441	93	0.484162	0.629409	Delivery	LM	0.884269	NS	1.10191	48141	LC/MS Polar
propionylglycine (C3)	Preterm - Term	0.0998848	0.206729	93	0.483167	0.630112	Delivery	LM	0.884269	NS	1.10504	31932	LC/MS Neg
6-hydroxyindole sulfate	Preterm - Term	0.0955669	0.19997	93	0.477906	0.633839	Delivery	LM	0.888003	NS	1.10028	48698	LC/MS Neg
3-hydroxyoleate*	Preterm - Term	-0.0947394	0.19857	93	-0.477108	0.634405	Delivery	LM	0.888003	NS	0.90961	61843	LC/MS Neg
gamma-glutamylvaline	Preterm - Term	-0.0987732	0.20755	93	-0.475901	0.635261	Delivery	LM	0.888061	NS	0.905948	43829	LC/MS Pos Early
N-acetyltryptophan	Preterm - Term	0.0938472	0.198334	93	0.473178	0.637195	Delivery	LM	0.888187	NS	1.09839	33959	LC/MS Neg
X - 21736	Preterm - Term	-0.0959994	0.203002	93	-0.472898	0.637394	Delivery	LM	0.888187	NS	0.908465	46905	LC/MS Neg
1-linoleoyl-GPG (18:2)*	Preterm - Term	0.0831013	0.176139	93	0.471794	0.638179	Delivery	LM	0.888187	NS	1.08665	54885	LC/MS Neg
3-hydroxypyridine sulfate	Preterm - Term	-0.0977925	0.207547	93	-0.471183	0.638614	Delivery	LM	0.888187	NS	0.906837	48448	LC/MS Neg
oleate/vaccenate (18:1)	Preterm - Term	0.0954906	0.204037	93	0.468006	0.640875	Delivery	LM	0.889205	NS	1.1002	52285	LC/MS Neg
3-methylglutarylcarnitine (2)	Preterm - Term	0.0951714	0.203807	93	0.466967	0.641616	Delivery	LM	0.889205	NS	1.09985	46548	LC/MS Pos Early
N-(2-furoyl)glycine	Preterm - Term	-0.0962982	0.206808	93	-0.465641	0.642561	Delivery	LM	0.889205	NS	0.908193	31536	LC/MS Neg
picolinate	Preterm - Term	-0.096381	0.207455	93	-0.464588	0.643313	Delivery	LM	0.889205	NS	0.908118	1512	LC/MS Pos Early
X - 17367	Preterm - Term	-0.09404	0.20336	93	-0.462431	0.644852	Delivery	LM	0.889205	NS	0.910246	46994	LC/MS Neg
dihomolinoleate (20:2n6)	Preterm - Term	0.0962161	0.208396	93	0.461698	0.645376	Delivery	LM	0.889205	NS	1.101	17805	LC/MS Neg
1-stearoyl-GPI (18:0)	Preterm - Term	0.0944184	0.204742	93	0.461159	0.645761	Delivery	LM	0.889205	NS	1.09902	19324	LC/MS Neg
N6-carboxymethyllysine	Preterm - Term	0.093823	0.203523	93	0.460996	0.645878	Delivery	LM	0.889205	NS	1.09837	36713	LC/MS Pos Early
X - 12216	Preterm - Term	-0.0930139	0.203266	93	-0.457598	0.648309	Delivery	LM	0.891052	NS	0.911181	46613	LC/MS Neg
1-linoleoylglycerol (18:2)	Preterm - Term	-0.093926	0.205602	93	-0.456833	0.648856	Delivery	LM	0.891052	NS	0.91035	27447	LC/MS Neg
4-hydroxyhippurate	Preterm - Term	0.0921177	0.20448	93	0.450498	0.6534	Delivery	LM	0.895452	NS	1.09649	35527	LC/MS Neg
X - 11315	Preterm - Term	0.0909931	0.202174	93	0.450074	0.653704	Delivery	LM	0.895452	NS	1.09526	49592	LC/MS Neg
X - 12261	Preterm - Term	-0.0915526	0.204374	93	-0.447967	0.655219	Delivery	LM	0.895628	NS	0.912513	47657	LC/MS Neg
4-imidazoleacetate	Preterm - Term	-0.0926319	0.20695	93	-0.447606	0.655478	Delivery	LM	0.895628	NS	0.911529	32349	LC/MS Pos Early
citraconate/glutaconate	Preterm - Term	0.0910736	0.204451	93	0.445454	0.657027	Delivery	LM	0.896619	NS	1.09535	47076	LC/MS Polar
glutamine	Preterm - Term	0.090904	0.206121	93	0.441022	0.660221	Delivery	LM	0.899199	NS	1.09516	53	LC/MS Pos Early
N-formylanthranilic acid	Preterm - Term	-0.090568	0.205942	93	-0.439774	0.661121	Delivery	LM	0.899199	NS	0.913412	43549	LC/MS Polar
linoleoyl-linolenoyl-glycerol (18:2/18:3) [1]*	Preterm - Term	-0.0905197	0.20601	93	-0.439396	0.661394	Delivery	LM	0.899199	NS	0.913456	54963	LC/MS Pos Late
3-indoxyl sulfate	Preterm - Term	0.0887535	0.20256	93	0.438159	0.662287	Delivery	LM	0.89929	NS	1.09281	27672	LC/MS Neg
creatine	Preterm - Term	-0.0889441	0.204114	93	-0.435756	0.664023	Delivery	LM	0.899821	NS	0.914897	27718	LC/MS Pos Early
2-methylbutyrylglycine (C5)	Preterm - Term	-0.0883008	0.202836	93	-0.435331	0.664331	Delivery	LM	0.899821	NS	0.915485	31928	LC/MS Pos Early
1-stearoyl-2-oleoyl-GPG (18:0/18:1)	Preterm - Term	0.0893095	0.206849	93	0.431761	0.666914	Delivery	LM	0.900706	NS	1.09342	52623	LC/MS Polar
X - 21448	Preterm - Term	-0.0828018	0.19189	93	-0.431507	0.667099	Delivery	LM	0.900706	NS	0.920534	46493	LC/MS Neg
bilirubin	Preterm - Term	0.0834683	0.194086	93	0.430059	0.668148	Delivery	LM	0.900706	NS	1.08705	43807	LC/MS Pos Late
X - 24549	Preterm - Term	0.0852585	0.198341	93	0.429859	0.668293	Delivery	LM	0.900706	NS	1.089	52870	LC/MS Neg
ribulonate/xylulonate/lyxonate*	Preterm - Term	-0.086114	0.201771	93	-0.42679	0.670519	Delivery	LM	0.901286	NS	0.91749	61858	LC/MS Polar
N-acetyl-aspartyl-glutamate (NAAG)	Preterm - Term	-0.0861757	0.201994	93	-0.426626	0.670638	Delivery	LM	0.901286	NS	0.917433	35665	LC/MS Pos Early
2-aminooctanoate	Preterm - Term	-0.0857282	0.201313	93	-0.425844	0.671205	Delivery	LM	0.901286	NS	0.917844	43343	LC/MS Pos Late
butyrate/isobutyrate (4:0)	Preterm - Term	-0.0855027	0.203006	93	-0.421184	0.674593	Delivery	LM	0.904719	NS	0.918051	40605	LC/MS Neg
taurohyocholate*	Preterm - Term	-0.0850571	0.203692	93	-0.417578	0.677218	Delivery	LM	0.907123	NS	0.91846	42603	LC/MS Neg
3-phosphoglycerate	Preterm - Term	0.0843076	0.203125	93	0.415054	0.679059	Delivery	LM	0.90847	NS	1.08796	1414	LC/MS Pos Early
margarate (17:0)	Preterm - Term	0.0850195	0.205515	93	0.413689	0.680054	Delivery	LM	0.908686	NS	1.08874	1121	LC/MS Neg
biliverdin	Preterm - Term	-0.0788647	0.191571	93	-0.411673	0.681526	Delivery	LM	0.90883	NS	0.924165	2137	LC/MS Pos Late
3-methoxytyrosine	Preterm - Term	0.0757101	0.184095	93	0.411256	0.681831	Delivery	LM	0.90883	NS	1.07865	12017	LC/MS Pos Early
linoleoyl-linoleoyl-glycerol (18:2/18:2) [1]*	Preterm - Term	-0.0843798	0.206045	93	-0.40952	0.6831	Delivery	LM	0.909408	NS	0.919082	54968	LC/MS Pos Late
p-cresol sulfate	Preterm - Term	0.0840255	0.206081	93	0.407731	0.684408	Delivery	LM	0.909768	NS	1.08766	36103	LC/MS Neg
X - 16946	Preterm - Term	-0.0782289	0.192617	93	-0.406136	0.685575	Delivery	LM	0.909768	NS	0.924753	46517	LC/MS Neg
1,2,3-benzenetriol sulfate (2)	Preterm - Term	-0.0835807	0.206518	93	-0.404713	0.686618	Delivery	LM	0.909768	NS	0.919817	48762	LC/MS Neg
3-hydroxydecanoate	Preterm - Term	-0.0841299	0.208699	93	-0.403117	0.687787	Delivery	LM	0.909768	NS	0.919312	22053	LC/MS Neg
2'-O-methyluridine	Preterm - Term	0.0816289	0.203623	93	0.400882	0.689427	Delivery	LM	0.909768	NS	1.08505	57655	LC/MS Neg
androstenediol (3alpha, 17alpha) monosulfate (2)	Preterm - Term	0.0787791	0.196612	93	0.400684	0.689572	Delivery	LM	0.909768	NS	1.08197	37207	LC/MS Neg
1-oleoylglycerol (18:1)	Preterm - Term	-0.0826558	0.206879	93	-0.399538	0.690413	Delivery	LM	0.909768	NS	0.920668	21184	LC/MS Neg
lithocholate sulfate (1)	Preterm - Term	-0.0721279	0.181275	93	-0.397892	0.691622	Delivery	LM	0.909768	NS	0.930412	62526	LC/MS Neg
gamma-glutamylglycine	Preterm - Term	-0.0822764	0.206878	93	-0.397706	0.691759	Delivery	LM	0.909768	NS	0.921017	33949	LC/MS Pos Early
4-acetylphenyl sulfate	Preterm - Term	0.0806705	0.203543	93	0.396332	0.692768	Delivery	LM	0.909768	NS	1.08401	44620	LC/MS Neg
gamma-glutamylisoleucine*	Preterm - Term	-0.0819676	0.207041	93	-0.395901	0.693085	Delivery	LM	0.909768	NS	0.921302	34456	LC/MS Pos Early
deoxycarnitine	Preterm - Term	-0.0784335	0.198705	93	-0.394724	0.69395	Delivery	LM	0.909768	NS	0.924564	36747	LC/MS Pos Early
4-methylbenzenesulfonate	Preterm - Term	-0.0813468	0.206923	93	-0.393125	0.695127	Delivery	LM	0.909768	NS	0.921874	43592	LC/MS Neg
1-linoleoyl-2-arachidonoyl-GPC (18:2/20:4n6)*	Preterm - Term	0.0730792	0.186377	93	0.392105	0.695878	Delivery	LM	0.909768	NS	1.07582	52710	LC/MS Pos Late
hexadecadienoate (16:2n6)	Preterm - Term	-0.0795642	0.202932	93	-0.392073	0.695902	Delivery	LM	0.909768	NS	0.923519	57652	LC/MS Neg
X - 23587	Preterm - Term	0.0781327	0.199924	93	0.390812	0.69683	Delivery	LM	0.90989	NS	1.08127	49463	LC/MS Pos Early
X - 16087	Preterm - Term	0.0795258	0.204796	93	0.388317	0.698669	Delivery	LM	0.910424	NS	1.08277	47988	LC/MS Neg
2-hydroxybutyrate/2-hydroxyisobutyrate	Preterm - Term	0.0794226	0.204703	93	0.387988	0.698911	Delivery	LM	0.910424	NS	1.08266	52281	LC/MS Polar
5alpha-androstan-3beta,17alpha-diol disulfate	Preterm - Term	-0.079663	0.208006	93	-0.382984	0.702605	Delivery	LM	0.914142	NS	0.923427	37187	LC/MS Neg
X - 12013	Preterm - Term	-0.0763154	0.200956	93	-0.379761	0.704988	Delivery	LM	0.916149	NS	0.926524	46611	LC/MS Neg
linolenate (18:3n3 or 3n6)	Preterm - Term	0.0767778	0.204381	93	0.37566	0.708025	Delivery	LM	0.918334	NS	1.0798	34035	LC/MS Neg
dodecanedioate (C12)	Preterm - Term	0.0773912	0.206556	93	0.374675	0.708756	Delivery	LM	0.918334	NS	1.08046	32388	LC/MS Neg
pentose acid*	Preterm - Term	-0.0755951	0.202977	93	-0.372432	0.710419	Delivery	LM	0.918334	NS	0.927192	63264	LC/MS Polar
salicylate	Preterm - Term	0.0757766	0.203813	93	0.371795	0.710891	Delivery	LM	0.918334	NS	1.07872	1515	LC/MS Neg
X - 24556	Preterm - Term	0.0743471	0.20018	93	0.371401	0.711183	Delivery	LM	0.918334	NS	1.07718	52877	LC/MS Neg
methionine sulfoxide	Preterm - Term	-0.0760421	0.20515	93	-0.370665	0.71173	Delivery	LM	0.918334	NS	0.926777	18374	LC/MS Pos Early
EDTA	Preterm - Term	-0.077029	0.209686	93	-0.367354	0.714189	Delivery	LM	0.919346	NS	0.925863	22163	LC/MS Neg
ergothioneine	Preterm - Term	0.0689058	0.187667	93	0.367171	0.714326	Delivery	LM	0.919346	NS	1.07134	37459	LC/MS Neg
3-hydroxybutyrate (BHBA)	Preterm - Term	0.0748218	0.204542	93	0.365801	0.715344	Delivery	LM	0.919346	NS	1.07769	542	LC/MS Polar
succinylcarnitine (C4-DC)	Preterm - Term	0.0755666	0.207874	93	0.363521	0.717041	Delivery	LM	0.919346	NS	1.0785	37058	LC/MS Pos Early
glycerophosphorylcholine (GPC)	Preterm - Term	0.0719999	0.198408	93	0.362888	0.717512	Delivery	LM	0.919346	NS	1.07466	15990	LC/MS Pos Early
X - 16935	Preterm - Term	-0.075793	0.208913	93	-0.362798	0.717579	Delivery	LM	0.919346	NS	0.927008	46681	LC/MS Neg
linoleoyl-linoleoyl-glycerol (18:2/18:2) [2]*	Preterm - Term	-0.0744564	0.206152	93	-0.361173	0.718789	Delivery	LM	0.919814	NS	0.928248	54969	LC/MS Pos Late
glycocholate sulfate	Preterm - Term	0.0731341	0.203872	93	0.358726	0.720613	Delivery	LM	0.920438	NS	1.07587	52967	LC/MS Neg
methyl-4-hydroxybenzoate sulfate	Preterm - Term	-0.0744585	0.208383	93	-0.357316	0.721665	Delivery	LM	0.920438	NS	0.928246	48429	LC/MS Neg
X - 21740	Preterm - Term	0.0708023	0.19826	93	0.357118	0.721813	Delivery	LM	0.920438	NS	1.07337	46909	LC/MS Neg
gamma-CEHC	Preterm - Term	0.0704405	0.198307	93	0.35521	0.723236	Delivery	LM	0.921175	NS	1.07298	44876	LC/MS Neg
tetradecadienedioate (C14:2-DC)*	Preterm - Term	-0.0737063	0.209344	93	-0.352083	0.725573	Delivery	LM	0.922104	NS	0.928944	62918	LC/MS Neg
tyrosine	Preterm - Term	0.0653685	0.186194	93	0.351078	0.726324	Delivery	LM	0.922104	NS	1.06755	1299	LC/MS Pos Early
2-hydroxydecanoate	Preterm - Term	-0.0717109	0.204571	93	-0.350543	0.726724	Delivery	LM	0.922104	NS	0.9308	42489	LC/MS Neg
phenylpyruvate	Preterm - Term	0.071345	0.204411	93	0.349028	0.727858	Delivery	LM	0.922104	NS	1.07395	566	LC/MS Polar
glycochenodeoxycholate glucuronide (1)	Preterm - Term	0.0710094	0.203716	93	0.34857	0.7282	Delivery	LM	0.922104	NS	1.07359	52983	LC/MS Neg
5-hydroxylysine	Preterm - Term	0.0724424	0.209388	93	0.345971	0.730146	Delivery	LM	0.923494	NS	1.07513	15685	LC/MS Pos Early
3-carboxy-4-methyl-5-pentyl-2-furanpropionate (3-CMPFP)	Preterm - Term	0.0709427	0.206761	93	0.343114	0.732287	Delivery	LM	0.925128	NS	1.07352	61871	LC/MS Neg
trigonelline (N'-methylnicotinate)	Preterm - Term	-0.0707883	0.208295	93	-0.339847	0.734738	Delivery	LM	0.927149	NS	0.931659	32401	LC/MS Pos Early
mannose	Preterm - Term	-0.0661465	0.197227	93	-0.335383	0.738091	Delivery	LM	0.930302	NS	0.935994	48153	LC/MS Polar
glycochenodeoxycholate	Preterm - Term	-0.0605729	0.182399	93	-0.332089	0.740569	Delivery	LM	0.932347	NS	0.941225	32346	LC/MS Neg
octadecanedioate (C18)	Preterm - Term	0.0662628	0.203318	93	0.325908	0.745226	Delivery	LM	0.936025	NS	1.06851	36754	LC/MS Neg
erucate (22:1n9)	Preterm - Term	0.0668195	0.205372	93	0.325358	0.745641	Delivery	LM	0.936025	NS	1.0691	1552	LC/MS Neg
stachydrine	Preterm - Term	0.066401	0.204443	93	0.32479	0.74607	Delivery	LM	0.936025	NS	1.06866	34384	LC/MS Pos Early
3-hydroxydecanoylcarnitine	Preterm - Term	0.0643136	0.201194	93	0.31966	0.749943	Delivery	LM	0.939802	NS	1.06643	63358	LC/MS Pos Late
piperine	Preterm - Term	-0.0657191	0.206705	93	-0.317936	0.751246	Delivery	LM	0.940353	NS	0.936394	33935	LC/MS Pos Late
X - 16649	Preterm - Term	-0.0655661	0.20766	93	-0.315738	0.752909	Delivery	LM	0.940863	NS	0.936537	47992	LC/MS Neg
stearidonate (18:4n3)	Preterm - Term	0.0648441	0.20578	93	0.315113	0.753382	Delivery	LM	0.940863	NS	1.06699	33969	LC/MS Neg
X - 24588	Preterm - Term	0.0652039	0.208015	93	0.313457	0.754635	Delivery	LM	0.941349	NS	1.06738	52909	LC/MS Neg
propionylcarnitine (C3)	Preterm - Term	0.0600916	0.194291	93	0.309286	0.757796	Delivery	LM	0.94421	NS	1.06193	32452	LC/MS Pos Early
2-aminoheptanoate	Preterm - Term	-0.062519	0.20513	93	-0.304778	0.761216	Delivery	LM	0.947388	NS	0.939395	43761	LC/MS Pos Early
X - 17653	Preterm - Term	-0.0618325	0.206922	93	-0.29882	0.765744	Delivery	LM	0.951815	NS	0.94004	46707	LC/MS Neg
octadecadienedioate (C18:2-DC)*	Preterm - Term	-0.0609568	0.204692	93	-0.297798	0.766522	Delivery	LM	0.951815	NS	0.940864	61860	LC/MS Neg
branched chain 14:0 dicarboxylic acid	Preterm - Term	-0.0588374	0.198574	93	-0.296299	0.767662	Delivery	LM	0.952146	NS	0.94286	63191	LC/MS Neg
isoleucine	Preterm - Term	0.0597808	0.20481	93	0.291884	0.771025	Delivery	LM	0.955229	NS	1.0616	1125	LC/MS Pos Early
X - 12407	Preterm - Term	0.0604787	0.208271	93	0.290385	0.772168	Delivery	LM	0.955558	NS	1.06234	46615	LC/MS Neg
homocitrulline	Preterm - Term	0.0577978	0.201294	93	0.287132	0.77465	Delivery	LM	0.957542	NS	1.0595	22138	LC/MS Pos Early
hippurate	Preterm - Term	0.0580321	0.204679	93	0.283527	0.777403	Delivery	LM	0.958485	NS	1.05975	15753	LC/MS Neg
glycine	Preterm - Term	0.0587739	0.208072	93	0.282469	0.778212	Delivery	LM	0.958485	NS	1.06054	58	LC/MS Pos Early
leucine	Preterm - Term	0.057303	0.203192	93	0.282014	0.778559	Delivery	LM	0.958485	NS	1.05898	60	LC/MS Pos Early
X - 24849	Preterm - Term	0.0512002	0.181935	93	0.28142	0.779014	Delivery	LM	0.958485	NS	1.05253	54877	LC/MS Neg
X - 24952	Preterm - Term	0.0556254	0.198635	93	0.280038	0.78007	Delivery	LM	0.958485	NS	1.0572	57719	LC/MS Neg
3-methoxycatechol sulfate (1)	Preterm - Term	0.0565784	0.204468	93	0.27671	0.782617	Delivery	LM	0.958485	NS	1.05821	48763	LC/MS Neg
2-linoleoylglycerol (18:2)	Preterm - Term	0.0560496	0.202593	93	0.276661	0.782654	Delivery	LM	0.958485	NS	1.05765	32506	LC/MS Neg
tauro-beta-muricholate	Preterm - Term	-0.0501615	0.181614	93	-0.276198	0.783009	Delivery	LM	0.958485	NS	0.951076	33983	LC/MS Neg
N-acetylglucosaminylasparagine	Preterm - Term	-0.0571184	0.207122	93	-0.275772	0.783335	Delivery	LM	0.958485	NS	0.944482	48149	LC/MS Pos Early
2-arachidonoylglycerol (20:4)	Preterm - Term	0.0552293	0.203796	93	0.271002	0.78699	Delivery	LM	0.961877	NS	1.05678	19266	LC/MS Neg
indolepropionate	Preterm - Term	0.0528901	0.196157	93	0.269631	0.788041	Delivery	LM	0.962082	NS	1.05431	32405	LC/MS Neg
asparagine	Preterm - Term	-0.0544651	0.20368	93	-0.267406	0.789749	Delivery	LM	0.962677	NS	0.946992	512	LC/MS Pos Early
X - 11522	Preterm - Term	0.0489158	0.183969	93	0.265891	0.790912	Delivery	LM	0.962677	NS	1.05013	46914	LC/MS Neg
methylmalonate (MMA)	Preterm - Term	0.0552793	0.208177	93	0.26554	0.791181	Delivery	LM	0.962677	NS	1.05684	1496	LC/MS Polar
X - 17146	Preterm - Term	-0.0515221	0.196567	93	-0.26211	0.793816	Delivery	LM	0.964481	NS	0.949783	46691	LC/MS Neg
3beta-hydroxy-5-cholestenoate	Preterm - Term	-0.0449421	0.171991	93	-0.261306	0.794435	Delivery	LM	0.964481	NS	0.956053	54805	LC/MS Neg
1-palmitoleoyl-2-linoleoyl-GPC (16:1/18:2)*	Preterm - Term	0.0489616	0.188526	93	0.259708	0.795663	Delivery	LM	0.964897	NS	1.05018	52683	LC/MS Pos Late
2,8-quinolinediol sulfate	Preterm - Term	0.0537321	0.208689	93	0.257474	0.797382	Delivery	LM	0.965854	NS	1.0552	48691	LC/MS Neg
isobutyrylcarnitine (C4)	Preterm - Term	-0.0516567	0.201902	93	-0.25585	0.798632	Delivery	LM	0.965854	NS	0.949655	33441	LC/MS Pos Early
X - 23974	Preterm - Term	0.0526387	0.206244	93	0.255225	0.799113	Delivery	LM	0.965854	NS	1.05405	49883	LC/MS Neg
N-acetylglycine	Preterm - Term	0.052076	0.205954	93	0.252853	0.80094	Delivery	LM	0.966761	NS	1.05346	27710	LC/MS Pos Early
docosadioate (C22-DC)	Preterm - Term	0.0518015	0.206262	93	0.251144	0.802257	Delivery	LM	0.966761	NS	1.05317	39837	LC/MS Neg
gamma-glutamylhistidine	Preterm - Term	0.050973	0.203247	93	0.250794	0.802527	Delivery	LM	0.966761	NS	1.05229	18245	LC/MS Pos Early
4-ethylcatechol sulfate	Preterm - Term	0.0509543	0.204266	93	0.249451	0.803562	Delivery	LM	0.966938	NS	1.05227	63072	LC/MS Neg
4-methyl-2-oxopentanoate	Preterm - Term	0.0492243	0.199359	93	0.246913	0.80552	Delivery	LM	0.968224	NS	1.05046	22116	LC/MS Neg
X - 16964	Preterm - Term	-0.0483691	0.199318	93	-0.242673	0.808793	Delivery	LM	0.970063	NS	0.952782	46685	LC/MS Neg
X - 24307	Preterm - Term	0.0465583	0.191895	93	0.242624	0.808831	Delivery	LM	0.970063	NS	1.04766	52502	LC/MS Neg
(16 or 17)-methylstearate (a19:0 or i19:0)	Preterm - Term	-0.0467563	0.194111	93	-0.240873	0.810183	Delivery	LM	0.970343	NS	0.95432	38296	LC/MS Neg
hexanoylcarnitine (C6)	Preterm - Term	0.0437545	0.183395	93	0.238581	0.811956	Delivery	LM	0.970343	NS	1.04473	32328	LC/MS Pos Early
4-guanidinobutanoate	Preterm - Term	-0.0481859	0.202287	93	-0.238206	0.812245	Delivery	LM	0.970343	NS	0.952957	15681	LC/MS Pos Early
X - 24243	Preterm - Term	0.0493811	0.207736	93	0.237711	0.812629	Delivery	LM	0.970343	NS	1.05062	52286	LC/MS Pos Early
gamma-glutamylglutamate	Preterm - Term	-0.0485447	0.205862	93	-0.235812	0.814097	Delivery	LM	0.970958	NS	0.952615	36738	LC/MS Pos Early
N1-Methyl-2-pyridone-5-carboxamide	Preterm - Term	-0.0477068	0.205116	93	-0.232585	0.816595	Delivery	LM	0.970958	NS	0.953413	40469	LC/MS Pos Early
cysteine	Preterm - Term	0.0453105	0.196135	93	0.231017	0.817809	Delivery	LM	0.970958	NS	1.04635	1868	LC/MS Pos Early
taurochenodeoxycholate	Preterm - Term	0.0470757	0.204312	93	0.230411	0.818279	Delivery	LM	0.970958	NS	1.0482	18494	LC/MS Neg
1-(1-enyl-palmitoyl)-2-palmitoleoyl-GPC (P-16:0/16:1)*	Preterm - Term	0.0468262	0.204519	93	0.228958	0.819405	Delivery	LM	0.970958	NS	1.04794	52713	LC/MS Pos Late
1-oleoyl-2-linoleoyl-GPE (18:1/18:2)*	Preterm - Term	-0.0445207	0.196049	93	-0.227089	0.820853	Delivery	LM	0.970958	NS	0.956456	52687	LC/MS Pos Late
eicosenoate (20:1n9 or 1n11)	Preterm - Term	0.0463237	0.204448	93	0.226579	0.821248	Delivery	LM	0.970958	NS	1.04741	33587	LC/MS Neg
sphingomyelin (d18:2/24:2)*	Preterm - Term	-0.0458744	0.20295	93	-0.226038	0.821668	Delivery	LM	0.970958	NS	0.955162	57479	LC/MS Pos Late
3-indoleglyoxylic acid	Preterm - Term	0.04583	0.203128	93	0.225622	0.821991	Delivery	LM	0.970958	NS	1.0469	63583	LC/MS Neg
X - 23782	Preterm - Term	0.045952	0.203749	93	0.225532	0.82206	Delivery	LM	0.970958	NS	1.04702	49681	LC/MS Pos Late
1-oleoyl-2-docosahexaenoyl-GPE (18:1/22:6)*	Preterm - Term	0.043611	0.194905	93	0.223755	0.823439	Delivery	LM	0.971533	NS	1.04458	53209	LC/MS Pos Late
glycodeoxycholate 3-sulfate	Preterm - Term	0.0451281	0.204434	93	0.220746	0.825774	Delivery	LM	0.97315	NS	1.04616	52975	LC/MS Neg
sebacate (C10-DC)	Preterm - Term	0.0456149	0.209003	93	0.21825	0.827713	Delivery	LM	0.97315	NS	1.04667	32398	LC/MS Neg
1-stearoyl-2-arachidonoyl-GPC (18:0/20:4)	Preterm - Term	-0.0361834	0.166214	93	-0.217692	0.828146	Delivery	LM	0.97315	NS	0.964463	42450	LC/MS Pos Late
betonicine	Preterm - Term	0.043572	0.200436	93	0.217386	0.828384	Delivery	LM	0.97315	NS	1.04454	38100	LC/MS Pos Early
X - 25520	Preterm - Term	0.0434367	0.203275	93	0.213685	0.831261	Delivery	LM	0.974479	NS	1.04439	62964	LC/MS Pos Early
X - 15728	Preterm - Term	-0.0431829	0.202917	93	-0.212811	0.83194	Delivery	LM	0.974479	NS	0.957736	46666	LC/MS Neg
X - 21441	Preterm - Term	0.0400709	0.189433	93	0.211531	0.832936	Delivery	LM	0.974479	NS	1.04088	46486	LC/MS Neg
linoleoyl-docosahexaenoyl-glycerol (18:2/22:6) [1]*	Preterm - Term	0.0427723	0.202399	93	0.211327	0.833094	Delivery	LM	0.974479	NS	1.0437	54949	LC/MS Pos Late
X - 22519	Preterm - Term	-0.0423269	0.202237	93	-0.209294	0.834677	Delivery	LM	0.974545	NS	0.958556	47783	LC/MS Pos Early
4-ethylphenyl sulfate	Preterm - Term	0.0433974	0.20803	93	0.208611	0.835208	Delivery	LM	0.974545	NS	1.04435	36099	LC/MS Neg
margaroylcarnitine (C17)*	Preterm - Term	0.038519	0.185361	93	0.207805	0.835836	Delivery	LM	0.974545	NS	1.03927	57512	LC/MS Pos Late
glycosyl-N-nervonoyl-sphingosine (d18:1/24:1)*	Preterm - Term	0.0421567	0.207309	93	0.203352	0.839304	Delivery	LM	0.977542	NS	1.04306	57369	LC/MS Pos Late
threonate	Preterm - Term	-0.0386128	0.191776	93	-0.201343	0.84087	Delivery	LM	0.97832	NS	0.962123	27738	LC/MS Polar
dopamine 4-sulfate	Preterm - Term	-0.0411657	0.206042	93	-0.199792	0.842079	Delivery	LM	0.978412	NS	0.95967	48406	LC/MS Neg
HXGXA*	Preterm - Term	0.0407832	0.206061	93	0.197919	0.843541	Delivery	LM	0.978412	NS	1.04163	62508	LC/MS Neg
X - 11261	Preterm - Term	-0.0412237	0.209844	93	-0.196449	0.844687	Delivery	LM	0.978412	NS	0.959614	32578	LC/MS Pos Late
9,10-DiHOME	Preterm - Term	-0.0388023	0.19841	93	-0.195566	0.845376	Delivery	LM	0.978412	NS	0.961941	38399	LC/MS Neg
X - 12007	Preterm - Term	0.0402636	0.206213	93	0.195252	0.845621	Delivery	LM	0.978412	NS	1.04109	46610	LC/MS Neg
10-nonadecenoate (19:1n9)	Preterm - Term	-0.0379718	0.201393	93	-0.188546	0.850859	Delivery	LM	0.978412	NS	0.96274	33972	LC/MS Neg
sphingomyelin (d18:2/21:0, d16:2/23:0)*	Preterm - Term	0.0371211	0.197216	93	0.188226	0.85111	Delivery	LM	0.978412	NS	1.03782	57480	LC/MS Pos Late
1-myristoylglycerol (14:0)	Preterm - Term	0.0388022	0.206306	93	0.188081	0.851223	Delivery	LM	0.978412	NS	1.03956	35625	LC/MS Neg
threonine	Preterm - Term	-0.0384912	0.206948	93	-0.185995	0.852854	Delivery	LM	0.978412	NS	0.96224	1284	LC/MS Pos Early
X - 14056	Preterm - Term	0.0369554	0.200647	93	0.184181	0.854272	Delivery	LM	0.978412	NS	1.03765	46632	LC/MS Pos Early
N-acetyl-2-aminooctanoate*	Preterm - Term	0.0367105	0.199502	93	0.184011	0.854406	Delivery	LM	0.978412	NS	1.03739	62059	LC/MS Neg
gamma-glutamyltyrosine	Preterm - Term	0.0347552	0.19073	93	0.182222	0.855805	Delivery	LM	0.978412	NS	1.03537	2734	LC/MS Pos Early
1,2-dilinoleoyl-GPC (18:2/18:2)	Preterm - Term	0.0359748	0.203053	93	0.177169	0.859761	Delivery	LM	0.978412	NS	1.03663	52603	LC/MS Pos Late
N-acetylmethionine	Preterm - Term	0.0359895	0.203866	93	0.176535	0.860258	Delivery	LM	0.978412	NS	1.03664	1589	LC/MS Neg
linoleate (18:2n6)	Preterm - Term	0.036352	0.20772	93	0.175005	0.861456	Delivery	LM	0.978412	NS	1.03702	1105	LC/MS Neg
hexanoylglycine (C6)	Preterm - Term	-0.0363082	0.207798	93	-0.174729	0.861673	Delivery	LM	0.978412	NS	0.964343	35436	LC/MS Neg
alanine	Preterm - Term	0.0343972	0.20023	93	0.171789	0.863977	Delivery	LM	0.978412	NS	1.035	1126	LC/MS Pos Early
3-formylindole	Preterm - Term	0.0345663	0.202995	93	0.170282	0.865158	Delivery	LM	0.978412	NS	1.03517	62863	LC/MS Pos Early
sphingomyelin (d18:1/17:0, d17:1/18:0, d19:1/16:0)	Preterm - Term	0.0334225	0.19644	93	0.170141	0.865269	Delivery	LM	0.978412	NS	1.03399	52615	LC/MS Pos Late
taurodeoxycholate	Preterm - Term	-0.029253	0.171947	93	-0.170128	0.865279	Delivery	LM	0.978412	NS	0.971171	12261	LC/MS Neg
perfluorooctanesulfonate (PFOS)	Preterm - Term	0.0345384	0.204044	93	0.169269	0.865953	Delivery	LM	0.978412	NS	1.03514	57564	LC/MS Neg
glucuronide of C10H18O2 (8)*	Preterm - Term	-0.0338334	0.200024	93	-0.169147	0.866049	Delivery	LM	0.978412	NS	0.966733	61888	LC/MS Neg
arachidate (20:0)	Preterm - Term	0.0350735	0.2075	93	0.169029	0.866141	Delivery	LM	0.978412	NS	1.0357	1118	LC/MS Neg
X - 23644	Preterm - Term	-0.0346997	0.205357	93	-0.168973	0.866185	Delivery	LM	0.978412	NS	0.965895	49521	LC/MS Pos Early
N6-methyllysine	Preterm - Term	-0.0348579	0.209026	93	-0.166764	0.867918	Delivery	LM	0.978412	NS	0.965743	62860	LC/MS Pos Early
glycerol	Preterm - Term	-0.0343913	0.206602	93	-0.166461	0.868155	Delivery	LM	0.978412	NS	0.966193	15122	LC/MS Neg
X - 15461	Preterm - Term	0.0339124	0.206122	93	0.164526	0.869674	Delivery	LM	0.978412	NS	1.03449	46283	LC/MS Pos Early
bradykinin	Preterm - Term	0.032785	0.201828	93	0.16244	0.871312	Delivery	LM	0.978412	NS	1.03333	22154	LC/MS Pos Late
pyridoxate	Preterm - Term	0.0334286	0.206164	93	0.162146	0.871543	Delivery	LM	0.978412	NS	1.03399	31555	LC/MS Neg
deoxycholic acid (12 or 24)-sulfate*	Preterm - Term	0.0319522	0.197109	93	0.162104	0.871576	Delivery	LM	0.978412	NS	1.03247	63688	LC/MS Neg
tryptophan betaine	Preterm - Term	-0.0261024	0.163155	93	-0.159985	0.87324	Delivery	LM	0.978412	NS	0.974235	37097	LC/MS Pos Early
1-(1-enyl-palmitoyl)-2-arachidonoyl-GPC (P-16:0/20:4)*	Preterm - Term	-0.0320981	0.20085	93	-0.159811	0.873377	Delivery	LM	0.978412	NS	0.968412	52689	LC/MS Pos Late
glycocholenate sulfate*	Preterm - Term	0.022452	0.140637	93	0.159645	0.873507	Delivery	LM	0.978412	NS	1.02271	32599	LC/MS Neg
X - 23583	Preterm - Term	0.0332096	0.20814	93	0.159554	0.873578	Delivery	LM	0.978412	NS	1.03377	49459	LC/MS Pos Early
X - 19299	Preterm - Term	-0.0328479	0.206777	93	-0.158857	0.874126	Delivery	LM	0.978412	NS	0.967686	47673	LC/MS Neg
5-hydroxy-2-methylpyridine sulfate	Preterm - Term	0.0322802	0.203512	93	0.158616	0.874315	Delivery	LM	0.978412	NS	1.03281	63230	LC/MS Neg
dihydroorotate	Preterm - Term	-0.0325629	0.207962	93	-0.156581	0.875914	Delivery	LM	0.978412	NS	0.967962	601	LC/MS Polar
(R)-3-hydroxybutyrylcarnitine	Preterm - Term	-0.0321116	0.20519	93	-0.156497	0.875981	Delivery	LM	0.978412	NS	0.968399	43264	LC/MS Pos Early
2-hydroxyarachidate*	Preterm - Term	-0.0318625	0.204847	93	-0.155543	0.87673	Delivery	LM	0.978412	NS	0.96864	61700	LC/MS Neg
cis-4-decenoate (10:1n6)*	Preterm - Term	-0.0312925	0.204609	93	-0.152938	0.878779	Delivery	LM	0.978412	NS	0.969192	62873	LC/MS Neg
eicosapentaenoate (EPA; 20:5n3)	Preterm - Term	-0.0311035	0.204956	93	-0.151757	0.879708	Delivery	LM	0.978412	NS	0.969375	18467	LC/MS Neg
citrate	Preterm - Term	0.0310559	0.205094	93	0.151423	0.87997	Delivery	LM	0.978412	NS	1.03154	1564	LC/MS Neg
sphingomyelin (d18:1/22:2, d18:2/22:1, d16:1/24:2)*	Preterm - Term	-0.0313717	0.208657	93	-0.150351	0.880813	Delivery	LM	0.978412	NS	0.969115	57477	LC/MS Pos Late
caffeine	Preterm - Term	0.0309472	0.207388	93	0.149223	0.881701	Delivery	LM	0.978412	NS	1.03143	569	LC/MS Pos Early
indolin-2-one	Preterm - Term	-0.0305496	0.205002	93	-0.149021	0.88186	Delivery	LM	0.978412	NS	0.969912	43374	LC/MS Pos Early
[truncated: 108 more rows]

## Sheet: S5 - LM maternal DBS strat
metabolite	contrast	MaternalRegimen	estimate	SE	df	t.ratio	p.value	metadata_variable	model	padj	dir	exp_estimate	COMP_ID	PLATFORM
[truncated: 2,508 more rows]

[truncated: 8 more sheets: S6 - LM maternal DBS avg, S7 - elastic net, S8 - RF maternal multiomics, S9 - RF maternal plasma, S10 - RF maternal DBS, S11 - LM infant DBS strat, S12 - LM infant DBS avg, S13 - RF infant DBS]
